# Supplementary material for: Penta­kis­(μ3-N,2-di­oxido­benzene-1-car­box­imid­ato)di-μ2-formato-penta­kis­(1H-imidazole)­methanolpenta­manganese(III)man­gan­ese(II)–methanol–water (1/3.36/0.65)
Source: Acta Crystallogr Sect E Struct Rep Online. 2012 Nov 24;68(Pt 12):m1521–2. doi: 10.1107/S1600536812047228 (PMC3588767; doi:10.1107/S1600536812047228)
Supplement: Supplementary file 1 [file e-68-m1521-sup1.cif]

##############################################################################
#                                                                            #
# This CIF contains the data in a paper accepted for publication in          #
# Acta Crystallographica Section E. It conforms to the requirements of       #
# Notes for Authors for Acta Crystallographica Section E, and has been       #
# peer reviewed under the auspices of the IUCr Commission on Journals.       #
#                                                                            #
# Full details of the Crystallographic Information File format               #
# are given in the paper "The Crystallographic Information File (CIF):       #
# a New Standard Archive File for Crystallography" by S. R. Hall, F. H.      #
# Allen and I. D. Brown [Acta Cryst. (1991), A47, 655-685].                  #
#                                                                            #
# The current version of the core CIF dictionary is obtainable from          #
# ftp://ftp.iucr.org/pub/cif_core.dic.                                       #
#                                                                            #
# Software is freely available for graphical display of the structure(s)     #
# in this CIF. For information consult the CIF software page                 #
# http://www.iucr.org/resources/cif/software.                                #
#                                                                            #
# This file may be used for bona fide research purposes within the           #
# scientific community so long as proper attribution is given to the journal # 
# article from which it was obtained.                                        #
#                                                                            #
##############################################################################
data_I
_audit_creation_method     SHELXL-2012
_chemical_name_systematic
;
Pentakis(\m~3~-<i>N</i>,2-dioxidobenzene-1-carboximidato)di-\m~2~-formato-
methanolpentakis(1<i>H</i>-imidazole)pentamanganese(III)manganese(II)--
methanol--water (1/3.36/0.65)
;
_chemical_name_common     ?
_chemical_formula_moiety     'C53 H46 Mn6 N15 O20, 3.36(C H4 O), 0.65(H2 O)'
_chemical_formula_sum     'C56.36 H60.76 Mn6 N15 O24.02'
_chemical_formula_iupac
     '[Mn6 (C7 H4 N O3)5  (C H O2)2 (C3 H4 N2)5 (C H4 O)], 3.36C H4 O, 0.65H2 O'
_chemical_formula_weight     1662.43
_chemical_melting_point     ?
_space_group_crystal_system     monoclinic
_space_group_name_H-M_alt     'P 21/c'
_space_group_name_Hall     '-P 2ybc'
loop_
    _space_group_symop_operation_xyz
    'x, y, z'
    '-x, y+1/2, -z+1/2'
    '-x, -y, -z'
    'x, -y-1/2, z-1/2'
_cell_length_a     13.2053(12)
_cell_length_b     24.621(2)
_cell_length_c     21.491(2)
_cell_angle_alpha     90
_cell_angle_beta     101.8610(10)
_cell_angle_gamma     90
_cell_volume     6838.0(11)
_cell_formula_units_Z     4
_cell_measurement_reflns_used     2337
_cell_measurement_theta_min     2.28
_cell_measurement_theta_max     24.61
_cell_measurement_temperature     100(2)
_exptl_crystal_description     fragment
_exptl_crystal_colour     black
_exptl_crystal_size_max     0.45
_exptl_crystal_size_mid     0.38
_exptl_crystal_size_min     0.25
_exptl_crystal_density_diffrn     1.615
_exptl_crystal_density_meas     ?
_exptl_crystal_density_method     ?
_exptl_crystal_F_000     3384.9
_exptl_absorpt_coefficient_mu     1.163
_exptl_absorpt_correction_type     multi-scan
_exptl_absorpt_process_details     '(<i>TWINABS</i>; Sheldrick, 2009)'
_exptl_absorpt_correction_T_min     0.619
_exptl_absorpt_correction_T_max     0.746
_exptl_special_details
;
FT--IR bands (KBr pellet, cm^-1^): 1597(<i>s</i>), 1569(<i>s</i>),
1498(<i>s</i>), 1436(<i>m</i>), 1387(<i>m</i>), 1317(<i>m</i>),
1257(<i>m</i>), 1244(<i>m</i>), 1145(<i>w</i>), 1100(<i>w</i>),
1065(<i>m</i>), 1021(<i>w</i>), 927(<i>m</i>), 861(<i>m</i>), 756(<i>m</i>),
679(<i>m</i>), 648(<i>m</i>), 611(<i>m</i>), 576(<i>w</i>) and 471(<i>w</i>).
;
_diffrn_ambient_temperature     100(2)
_diffrn_radiation_type     MoK\a
_diffrn_radiation_wavelength     0.71073
_diffrn_radiation_monochromator     graphite
_diffrn_measurement_device_type     'Bruker SMART APEX CCD diffractometer'
_diffrn_measurement_method     '\f and \w scans'
_diffrn_detector_area_resol_mean     ?
_diffrn_reflns_number     87486
_diffrn_reflns_av_R_equivalents     0.0436
_diffrn_reflns_theta_min     1.576
_diffrn_reflns_theta_max     28.82
_diffrn_reflns_theta_full     28.00
_diffrn_measured_fraction_theta_max     0.987
_diffrn_measured_fraction_theta_full     0.997
_diffrn_reflns_limit_h_min     -17
_diffrn_reflns_limit_h_max     17
_diffrn_reflns_limit_k_min     -33
_diffrn_reflns_limit_k_max     33
_diffrn_reflns_limit_l_min     -29
_diffrn_reflns_limit_l_max     29
_refine_special_details     ?
_reflns_number_total     17626
_reflns_number_gt     14038
_reflns_threshold_expression     'I > 2\s(I)'
_refine_ls_structure_factor_coef     Fsqd
_refine_ls_matrix_type     full
_refine_ls_R_factor_all     0.0645
_refine_ls_R_factor_gt     0.0493
_refine_ls_wR_factor_gt     0.1320
_refine_ls_wR_factor_ref     0.1397
_refine_ls_goodness_of_fit_ref     1.045
_refine_ls_restrained_S_all     1.046
_refine_ls_number_reflns     17626
_refine_ls_number_parameters     1006
_refine_ls_number_restraints     26
_refine_ls_hydrogen_treatment     mixed
_refine_ls_weighting_scheme     calc
_refine_ls_weighting_details
;
 w=1/[\s^2^(Fo^2^)+(0.0719P)^2^+12.0988P]
 where P=(Fo^2^+2Fc^2^)/3
;
_atom_sites_solution_hydrogens     difmap
_atom_sites_solution_primary     direct
_atom_sites_solution_secondary     difmap
_refine_ls_shift/su_max     0.001
_refine_ls_shift/su_mean     0.000
_refine_diff_density_max     2.166
_refine_diff_density_min     -0.587
_refine_ls_extinction_method     none
_refine_ls_extinction_coef     .
loop_
    _atom_type_symbol
    _atom_type_description
    _atom_type_scat_dispersion_real
    _atom_type_scat_dispersion_imag
    _atom_type_scat_source
    'C' 'C' 0.0033 0.0016
                         'International Tables Vol C Tables 4.2.6.8 and 6.1.1.4'
    'H' 'H' 0.0000 0.0000
                         'International Tables Vol C Tables 4.2.6.8 and 6.1.1.4'
    'N' 'N' 0.0061 0.0033
                         'International Tables Vol C Tables 4.2.6.8 and 6.1.1.4'
    'O' 'O' 0.0106 0.0060
                         'International Tables Vol C Tables 4.2.6.8 and 6.1.1.4'
    'Mn' 'Mn' 0.3368 0.7283
                         'International Tables Vol C Tables 4.2.6.8 and 6.1.1.4'
_computing_data_collection     '<i>APEX2</i> (Bruker, 2012)'
_computing_cell_refinement
;
<i>SAINT</i> (Bruker, 2012) and <i>CELL_NOW</i> (Sheldrick,
2008<i>b</i>)
;
_computing_data_reduction     '<i>SAINT</i> (Bruker, 2012)'
_computing_structure_solution     '<i>SHELXS97</i> (Sheldrick, 2008<i>a</i>)'
_computing_structure_refinement
;
<i>SHELXL2012</i> (beta 2012-4; Sheldrick, 2012),
<i>SHELXLE Rev582</i> (H\"ubschle <i>et al.</i>, 2011)
;
_computing_molecular_graphics
;
<i>Mercury</i> (Macrae <i>et al.</i>, 2006)
and <i>ORTEP-3</i> for Windows (Farrugia, 2012)
;
_computing_publication_material     'publCIF (Westrip, 2010)'
loop_
    _atom_site_type_symbol
    _atom_site_label
    _atom_site_fract_x
    _atom_site_fract_y
    _atom_site_fract_z
    _atom_site_U_iso_or_equiv
    _atom_site_adp_type
    _atom_site_calc_flag
    _atom_site_occupancy
    _atom_site_disorder_assembly
    _atom_site_disorder_group
    C C1 0.8891(2) 0.63065(12) 0.35278(13) 0.0229(6) Uani d 1 . .
    C C2 0.9638(2) 0.62374(13) 0.41336(14) 0.0267(6) Uani d 1 . .
    C C3 1.0536(2) 0.65587(16) 0.42408(16) 0.0350(7) Uani d 1 . .
    H H3 1.0637 0.6814 0.3927 0.042 Uiso calc 1 . .
    C C4 1.1280(3) 0.65093(18) 0.47991(17) 0.0416(9) Uani d 1 . .
    H H4 1.1884 0.6729 0.4869 0.050 Uiso calc 1 . .
    C C5 1.1126(3) 0.61337(16) 0.52527(16) 0.0379(8) Uani d 1 . .
    H H5 1.1640 0.6090 0.5630 0.045 Uiso calc 1 . .
    C C6 1.0240(3) 0.58227(15) 0.51651(15) 0.0334(7) Uani d 1 . .
    H H6 1.0146 0.5573 0.5486 0.040 Uiso calc 1 . .
    C C7 0.9473(2) 0.58698(13) 0.46063(14) 0.0266(6) Uani d 1 . .
    C C8 0.7939(2) 0.45047(12) 0.30564(13) 0.0227(6) Uani d 1 . .
    C C10 0.9389(3) 0.38975(15) 0.29828(16) 0.0327(7) Uani d 1 . .
    H H10 0.9786 0.4095 0.3328 0.039 Uiso calc 1 . .
    C C11 0.9849(3) 0.34801(15) 0.27189(18) 0.0380(8) Uani d 1 . .
    H H11 1.0555 0.3393 0.2878 0.046 Uiso calc 1 . .
    C C12 0.9274(3) 0.31891(14) 0.22206(17) 0.0352(7) Uani d 1 . .
    H H12 0.9589 0.2904 0.2031 0.042 Uiso calc 1 . .
    C C13 0.8238(3) 0.33118(13) 0.19956(15) 0.0309(7) Uani d 1 . .
    H H13 0.7845 0.3104 0.1658 0.037 Uiso calc 1 . .
    C C14 0.7766(2) 0.37371(12) 0.22588(14) 0.0257(6) Uani d 1 . .
    C C15 0.4263(2) 0.43909(12) 0.28414(13) 0.0222(5) Uani d 1 . .
    C C16 0.3500(2) 0.42548(12) 0.32361(13) 0.0248(6) Uani d 1 . .
    C C17 0.3641(3) 0.37713(13) 0.35851(15) 0.0305(7) Uani d 1 . .
    H H17 0.4221 0.3548 0.3567 0.037 Uiso calc 1 . .
    C C18 0.2950(3) 0.36120(14) 0.39581(16) 0.0374(8) Uani d 1 . .
    H H18 0.3060 0.3286 0.4198 0.045 Uiso calc 1 . .
    C C19 0.2100(3) 0.39356(15) 0.39743(17) 0.0378(8) Uani d 1 . .
    H H19 0.1617 0.3827 0.4223 0.045 Uiso calc 1 . .
    C C20 0.1943(3) 0.44126(14) 0.36356(16) 0.0328(7) Uani d 1 . .
    H H20 0.1347 0.4626 0.3647 0.039 Uiso calc 1 . .
    C C21 0.2655(2) 0.45898(13) 0.32717(14) 0.0265(6) Uani d 1 . .
    C C22 0.3082(2) 0.56798(11) 0.12815(14) 0.0223(5) Uani d 1 . .
    O O21 0.8131(3) 0.93158(15) 0.33972(19) 0.0344(10) Uani d 0.628(5) A 1
    H H21 0.7774 0.9601 0.3368 0.052 Uiso calc 0.628(5) A 1
    C C52 0.9110(5) 0.9431(3) 0.3220(3) 0.0410(15) Uani d 0.628(5) A 1
    H H52A 0.8982 0.9597 0.2797 0.061 Uiso calc 0.628(5) A 1
    H H52B 0.9497 0.9092 0.3214 0.061 Uiso calc 0.628(5) A 1
    H H52C 0.9512 0.9681 0.3530 0.061 Uiso calc 0.628(5) A 1
    O O24 0.8778(4) 0.8676(2) 0.4488(2) 0.0647(17) Uani d 0.628(5) A 1
    H H24A 0.8674 0.8944 0.4242 0.097 Uiso calc 0.628(5) A 1
    C C55 0.9450(5) 0.8320(3) 0.4285(3) 0.0526(18) Uani d 0.628(5) A 1
    H H55A 0.9092 0.8136 0.3897 0.079 Uiso calc 0.628(5) A 1
    H H55B 0.9690 0.8050 0.4617 0.079 Uiso calc 0.628(5) A 1
    H H55C 1.0044 0.8522 0.4195 0.079 Uiso calc 0.628(5) A 1
    O O21B 0.9130(9) 0.9711(8) 0.3556(8) 0.119(7) Uani d 0.343(14) B 2
    H H21A 0.9383 0.9677 0.3227 0.179 Uiso d 0.343(14) B 2
    H H21B 0.8999 0.9389 0.3658 0.179 Uiso d 0.343(14) B 2
    O O22B 1.011(2) 0.9039(13) 0.6068(17) 0.202(16) Uani d 0.312(18) C 2
    H H22B 0.9595 0.9097 0.5771 0.303 Uiso d 0.312(18) C 2
    H H22C 1.0267 0.9338 0.6254 0.303 Uiso d 0.312(18) C 2
    C C23 0.2719(2) 0.56834(12) 0.05786(14) 0.0245(6) Uani d 1 . .
    C C24 0.1996(3) 0.52789(13) 0.03172(16) 0.0317(7) Uani d 1 . .
    H H24 0.1796 0.5013 0.0589 0.038 Uiso calc 1 . .
    O O23B 0.3617(5) 0.7457(3) 0.4810(3) 0.0413(16) Uani d 0.480(7) D 2
    H H23B 0.3687 0.7736 0.5040 0.062 Uiso calc 0.480(7) D 2
    C C54B 0.4202(8) 0.7015(4) 0.5154(5) 0.050(2) Uani d 0.480(7) D 2
    H H54D 0.4912 0.7135 0.5325 0.075 Uiso calc 0.480(7) D 2
    H H54E 0.4212 0.6708 0.4866 0.075 Uiso calc 0.480(7) D 2
    H H54F 0.3877 0.6903 0.5505 0.075 Uiso calc 0.480(7) D 2
    O O25B 0.4553(6) 0.7510(3) 0.3859(4) 0.065(2) Uani d 0.480(7) D 2
    H H25A 0.4473 0.7365 0.4199 0.097 Uiso calc 0.480(7) D 2
    C C56 0.3895(7) 0.7252(3) 0.3334(4) 0.048(2) Uani d 0.480(7) D 2
    H H56A 0.3455 0.6986 0.3492 0.071 Uiso calc 0.480(7) D 2
    H H56B 0.4318 0.7066 0.3074 0.071 Uiso calc 0.480(7) D 2
    H H56C 0.3460 0.7525 0.3076 0.071 Uiso calc 0.480(7) D 2
    C C54 0.4111(13) 0.7231(5) 0.4600(9) 0.116(6) Uani d 0.520(7) D 1
    H H54A 0.4824 0.7270 0.4543 0.175 Uiso calc 0.520(7) D 1
    H H54B 0.3760 0.6949 0.4313 0.175 Uiso calc 0.520(7) D 1
    H H54C 0.4114 0.7128 0.5041 0.175 Uiso calc 0.520(7) D 1
    O O23 0.3626(16) 0.7688(4) 0.4472(5) 0.169(8) Uani d 0.520(7) D 1
    H H23 0.3408 0.7793 0.4791 0.254 Uiso calc 0.520(7) D 1
    C C25 0.1573(3) 0.52635(15) -0.03309(17) 0.0373(8) Uani d 1 . .
    H H25 0.1104 0.4983 -0.0503 0.045 Uiso calc 1 . .
    C C26 0.1837(3) 0.56553(15) -0.07169(16) 0.0359(7) Uani d 1 . .
    H H26 0.1535 0.5652 -0.1158 0.043 Uiso calc 1 . .
    C C27 0.2536(3) 0.60559(15) -0.04741(16) 0.0343(7) Uani d 1 . .
    H H27 0.2708 0.6325 -0.0751 0.041 Uiso calc 1 . .
    C C28 0.3000(2) 0.60729(13) 0.01746(14) 0.0263(6) Uani d 1 . .
    C C29 0.6614(2) 0.68927(11) 0.11018(13) 0.0208(5) Uani d 1 . .
    C C30 0.7473(2) 0.71630(12) 0.08805(14) 0.0239(6) Uani d 1 . .
    C C31 0.7312(3) 0.73208(13) 0.02375(15) 0.0306(7) Uani d 1 . .
    H H31 0.6674 0.7237 -0.0040 0.037 Uiso calc 1 . .
    C C32 0.8064(3) 0.75950(15) 0.00036(16) 0.0367(8) Uani d 1 . .
    H H32 0.7943 0.7699 -0.0431 0.044 Uiso calc 1 . .
    C C33 0.8997(3) 0.77191(14) 0.04061(17) 0.0343(7) Uani d 1 . .
    H H33 0.9518 0.7906 0.0246 0.041 Uiso calc 1 . .
    C C34 0.9172(2) 0.75726(13) 0.10377(16) 0.0301(6) Uani d 1 . .
    H H34 0.9815 0.7661 0.1308 0.036 Uiso calc 1 . .
    C C35 0.8418(2) 0.72948(12) 0.12913(14) 0.0248(6) Uani d 1 . .
    N N6 0.7275(2) 0.73654(11) 0.28385(13) 0.0314(6) Uani d 0.672(9) E 1
    C C36 0.6610(9) 0.7253(3) 0.3220(5) 0.0346(15) Uani d 0.672(9) E 1
    H H36 0.6432 0.6900 0.3339 0.042 Uiso calc 0.672(9) E 1
    N N7 0.6237(5) 0.7725(3) 0.3405(2) 0.0440(14) Uani d 0.672(9) E 1
    H H7 0.5787 0.7760 0.3653 0.053 Uiso calc 0.672(9) E 1
    C C37 0.6696(7) 0.8142(3) 0.3131(4) 0.051(2) Uani d 0.672(9) E 1
    H H37 0.6568 0.8519 0.3165 0.061 Uiso calc 0.672(9) E 1
    C C38 0.736(2) 0.7913(5) 0.2808(13) 0.0445(19) Uani d 0.672(9) E 1
    H H38 0.7812 0.8104 0.2594 0.053 Uiso calc 0.672(9) E 1
    N N6B 0.7275(2) 0.73654(11) 0.28385(13) 0.0314(6) Uani d 0.328(9) E 2
    C C36B 0.750(5) 0.7894(9) 0.272(3) 0.0445(19) Uani d 0.328(9) E 2
    H H36B 0.7867 0.7997 0.2406 0.053 Uiso calc 0.328(9) E 2
    N N7B 0.7145(13) 0.8253(6) 0.3100(8) 0.051(2) Uani d 0.328(9) E 2
    H H7B 0.7253 0.8606 0.3126 0.061 Uiso calc 0.328(9) E 2
    C C37B 0.6587(13) 0.7946(6) 0.3431(7) 0.0440(14) Uani d 0.328(9) E 2
    H H37B 0.6219 0.8080 0.3735 0.053 Uiso calc 0.328(9) E 2
    C C38B 0.664(2) 0.7411(7) 0.3257(12) 0.0346(15) Uani d 0.328(9) E 2
    H H38B 0.6283 0.7119 0.3407 0.042 Uiso calc 0.328(9) E 2
    C C39 0.7138(3) 0.48765(14) 0.50398(15) 0.0328(7) Uani d 1 . .
    H H39 0.7737 0.5027 0.5305 0.039 Uiso calc 1 . .
    C C40 0.5695(3) 0.4435(2) 0.47325(18) 0.0531(12) Uani d 1 . .
    H H40 0.5095 0.4223 0.4733 0.064 Uiso calc 1 . .
    C C41 0.5979(3) 0.4661(2) 0.42223(17) 0.0500(11) Uani d 1 . .
    H H41 0.5607 0.4631 0.3796 0.060 Uiso calc 1 . .
    C C42 0.5134(2) 0.37829(13) 0.09220(14) 0.0274(6) Uani d 1 . .
    H H42 0.5728 0.3556 0.0993 0.033 Uiso calc 1 . .
    C C43 0.3672(3) 0.41483(15) 0.04707(16) 0.0378(8) Uani d 1 . .
    H H43 0.3053 0.4228 0.0172 0.045 Uiso calc 1 . .
    C C44 0.4023(3) 0.44043(14) 0.10313(16) 0.0342(7) Uani d 1 . .
    H H44 0.3687 0.4694 0.1199 0.041 Uiso calc 1 . .
    C C45 0.1423(3) 0.61267(16) 0.2780(2) 0.0441(9) Uani d 1 . .
    H H45 0.1161 0.5827 0.2976 0.053 Uiso calc 1 . .
    C C46 0.1524(4) 0.69199(19) 0.2355(2) 0.0591(12) Uani d 1 . .
    H H46 0.1361 0.7277 0.2197 0.071 Uiso calc 1 . .
    C C47 0.2395(3) 0.66375(17) 0.2345(3) 0.0563(12) Uani d 1 . .
    H H47 0.2964 0.6764 0.2178 0.068 Uiso calc 1 . .
    C C48 0.4669(3) 0.76009(13) 0.17921(16) 0.0313(7) Uani d 1 . .
    H H48 0.5376 0.7547 0.1986 0.038 Uiso calc 1 . .
    C C49 0.3140(3) 0.79703(16) 0.1512(2) 0.0504(10) Uani d 1 . .
    H H49 0.2574 0.8216 0.1470 0.060 Uiso calc 1 . .
    C C50 0.3134(3) 0.74740(15) 0.1248(2) 0.0431(9) Uani d 1 . .
    H H50 0.2554 0.7310 0.0979 0.052 Uiso calc 1 . .
    C C51 0.8901(3) 0.54796(15) 0.20866(19) 0.0395(8) Uani d 1 . .
    H H51A 0.8270 0.5284 0.1891 0.059 Uiso calc 1 . .
    H H51B 0.9013 0.5448 0.2550 0.059 Uiso calc 1 . .
    H H51C 0.9493 0.5323 0.1940 0.059 Uiso calc 1 . .
    O O22 0.9303(4) 0.8901(2) 0.5765(2) 0.0440(12) Uani d 0.628(5) A 1
    H H22A 0.9027 0.8919 0.5377 0.066 Uiso calc 0.628(5) A 1
    C C53 1.0359(6) 0.8776(4) 0.5832(4) 0.056(2) Uani d 0.628(5) A 1
    H H53A 1.0468 0.8390 0.5932 0.084 Uiso calc 0.628(5) A 1
    H H53B 1.0764 0.8994 0.6177 0.084 Uiso calc 0.628(5) A 1
    H H53C 1.0580 0.8858 0.5434 0.084 Uiso calc 0.628(5) A 1
    C C77 0.6028(2) 0.53445(12) 0.10639(14) 0.0242(6) Uani d 1 . .
    H H77 0.6232 0.5079 0.0793 0.029 Uiso calc 1 . .
    C C79 0.5060(2) 0.59516(13) 0.37450(14) 0.0277(6) Uani d 1 . .
    H H79 0.5272 0.6060 0.4176 0.033 Uiso calc 1 . .
    N N1 0.80399(18) 0.60208(10) 0.34002(11) 0.0217(5) Uani d 1 . .
    N N2 0.69836(19) 0.46630(10) 0.28295(11) 0.0213(5) Uani d 1 . .
    N N3 0.42489(18) 0.48870(10) 0.26086(11) 0.0207(5) Uani d 1 . .
    N N4 0.38732(17) 0.59966(9) 0.15326(10) 0.0185(4) Uani d 1 . .
    N N5 0.67536(17) 0.66868(10) 0.16729(11) 0.0200(4) Uani d 1 E .
    N N8 0.6888(2) 0.49410(11) 0.44156(12) 0.0270(5) Uani d 1 . .
    N N9 0.6439(2) 0.45729(12) 0.52472(12) 0.0331(6) Uani d 1 . .
    H H9 0.6456 0.4478 0.5644 0.040 Uiso calc 1 . .
    C C9 0.8358(2) 0.40383(12) 0.27589(14) 0.0246(6) Uani d 1 . .
    N N10 0.49506(19) 0.41718(10) 0.13155(11) 0.0224(5) Uani d 1 . .
    N N11 0.4364(2) 0.37593(12) 0.04158(12) 0.0312(6) Uani d 1 . .
    H H11A 0.4316 0.3528 0.0098 0.037 Uiso calc 1 . .
    N N12 0.2325(2) 0.61383(11) 0.26148(13) 0.0288(5) Uani d 1 . .
    N N13 0.0931(2) 0.65925(14) 0.2635(2) 0.0513(9) Uani d 1 . .
    H H13A 0.0318 0.6675 0.2709 0.062 Uiso calc 1 . .
    N N14 0.4091(2) 0.72421(10) 0.14255(13) 0.0265(5) Uani d 1 . .
    N N15 0.4130(3) 0.80504(12) 0.18542(15) 0.0411(7) Uani d 1 . .
    H H15 0.4365 0.8343 0.2073 0.049 Uiso calc 1 . .
    O O1 0.74153(15) 0.61515(8) 0.28045(9) 0.0213(4) Uani d 1 E .
    O O2 0.90941(15) 0.66591(9) 0.31135(10) 0.0253(4) Uani d 1 E .
    O O3 0.86226(17) 0.55681(10) 0.45636(10) 0.0300(5) Uani d 1 . .
    O O4 0.67127(15) 0.51340(8) 0.31239(9) 0.0212(4) Uani d 1 . .
    O O5 0.85109(16) 0.47592(9) 0.35204(10) 0.0268(4) Uani d 1 . .
    O O6 0.67632(17) 0.38320(9) 0.20187(11) 0.0299(5) Uani d 1 . .
    O O7 0.49745(15) 0.49752(8) 0.22320(9) 0.0201(4) Uani d 1 . .
    O O8 0.49295(16) 0.40416(8) 0.27295(10) 0.0249(4) Uani d 1 . .
    O O9 0.24548(16) 0.50657(9) 0.29765(11) 0.0290(5) Uani d 1 . .
    O O10 0.41738(14) 0.59720(8) 0.22028(9) 0.0187(4) Uani d 1 . .
    O O11 0.26424(16) 0.53760(9) 0.16274(10) 0.0263(4) Uani d 1 . .
    O O12 0.36874(16) 0.64722(9) 0.03760(10) 0.0267(4) Uani d 1 . .
    O O13 0.58379(14) 0.64878(8) 0.18359(9) 0.0179(4) Uani d 1 . .
    O O14 0.57102(15) 0.68663(8) 0.07192(9) 0.0211(4) Uani d 1 . .
    O O15 0.86388(16) 0.71894(9) 0.19178(10) 0.0290(5) Uani d 1 E .
    O O16 0.57211(16) 0.60067(9) 0.34087(9) 0.0256(4) Uani d 1 . .
    O O17 0.41548(16) 0.57726(9) 0.35890(10) 0.0266(4) Uani d 1 . .
    O O18 0.63380(15) 0.52696(8) 0.16619(9) 0.0220(4) Uani d 1 . .
    O O19 0.54934(17) 0.57240(8) 0.07982(10) 0.0256(4) Uani d 1 . .
    O O20 0.87965(19) 0.60394(10) 0.19089(12) 0.0349(5) Uani d 1 E .
    H H20A 0.902(3) 0.6023(19) 0.1569(14) 0.052 Uiso d 1 . .
    Mn Mn1 0.58751(3) 0.57528(2) 0.24447(2) 0.01690(9) Uani d 1 . .
    Mn Mn2 0.79807(3) 0.67029(2) 0.23644(2) 0.02070(10) Uani d 1 . .
    Mn Mn3 0.76730(3) 0.53645(2) 0.38493(2) 0.02250(10) Uani d 1 . .
    Mn Mn4 0.58914(3) 0.43996(2) 0.21334(2) 0.01998(10) Uani d 1 . .
    Mn Mn5 0.33219(3) 0.55126(2) 0.26207(2) 0.02037(10) Uani d 1 . .
    Mn Mn6 0.47204(3) 0.64620(2) 0.11103(2) 0.01828(9) Uani d 1 . .
loop_
    _atom_site_aniso_label
    _atom_site_aniso_U_11
    _atom_site_aniso_U_22
    _atom_site_aniso_U_33
    _atom_site_aniso_U_12
    _atom_site_aniso_U_13
    _atom_site_aniso_U_23
    C1 0.0175(13) 0.0322(15) 0.0182(13) 0.0018(11) 0.0021(10) -0.0010(11)
    C2 0.0208(14) 0.0361(16) 0.0209(14) 0.0006(12) -0.0012(11) -0.0040(12)
    C3 0.0219(15) 0.052(2) 0.0289(16) -0.0081(14) -0.0004(12) 0.0002(15)
    C4 0.0224(16) 0.064(2) 0.0341(18) -0.0058(15) -0.0038(14) -0.0013(17)
    C5 0.0257(16) 0.055(2) 0.0269(16) 0.0046(15) -0.0091(13) -0.0030(15)
    C6 0.0318(17) 0.0432(19) 0.0213(15) 0.0053(14) -0.0040(12) -0.0016(13)
    C7 0.0237(14) 0.0331(16) 0.0202(13) 0.0027(12) -0.0016(11) -0.0031(11)
    C8 0.0254(14) 0.0254(14) 0.0170(12) 0.0012(11) 0.0034(11) 0.0068(10)
    C10 0.0270(16) 0.0402(18) 0.0302(16) 0.0050(13) 0.0046(13) 0.0060(13)
    C11 0.0273(16) 0.044(2) 0.044(2) 0.0131(14) 0.0094(14) 0.0084(16)
    C12 0.0368(18) 0.0318(16) 0.0402(18) 0.0115(14) 0.0153(15) 0.0069(14)
    C13 0.0390(18) 0.0278(15) 0.0267(15) 0.0068(13) 0.0089(13) 0.0045(12)
    C14 0.0279(15) 0.0251(14) 0.0243(14) 0.0050(11) 0.0056(12) 0.0084(11)
    C15 0.0231(14) 0.0238(13) 0.0179(13) -0.0052(11) 0.0002(10) -0.0011(10)
    C16 0.0289(15) 0.0268(14) 0.0189(13) -0.0088(11) 0.0053(11) -0.0019(11)
    C17 0.0435(18) 0.0258(15) 0.0229(14) -0.0076(13) 0.0083(13) -0.0017(12)
    C18 0.056(2) 0.0292(16) 0.0303(16) -0.0118(15) 0.0173(16) 0.0022(13)
    C19 0.048(2) 0.0385(18) 0.0325(17) -0.0156(16) 0.0212(16) -0.0041(14)
    C20 0.0333(17) 0.0371(17) 0.0304(16) -0.0118(14) 0.0123(13) -0.0075(13)
    C21 0.0283(15) 0.0285(15) 0.0228(14) -0.0107(12) 0.0055(12) -0.0037(11)
    C22 0.0199(13) 0.0215(13) 0.0235(14) 0.0005(10) -0.0002(11) -0.0012(10)
    O21 0.041(2) 0.0267(19) 0.038(2) 0.0068(15) 0.0150(17) 0.0048(15)
    C52 0.028(3) 0.052(4) 0.038(3) 0.012(3) -0.004(2) 0.000(3)
    O24 0.069(3) 0.091(4) 0.037(3) 0.039(3) 0.020(2) 0.023(3)
    C55 0.045(4) 0.067(5) 0.046(4) 0.003(3) 0.010(3) 0.014(3)
    O21B 0.046(7) 0.190(16) 0.113(12) 0.040(9) -0.004(7) 0.046(10)
    O22B 0.21(2) 0.19(2) 0.23(2) -0.015(15) 0.097(17) 0.093(15)
    C23 0.0221(14) 0.0261(14) 0.0217(14) -0.0014(11) -0.0039(11) -0.0025(11)
    C24 0.0312(16) 0.0289(16) 0.0309(16) -0.0066(13) -0.0027(13) 0.0006(13)
    O23B 0.046(3) 0.039(3) 0.040(3) -0.001(3) 0.011(3) -0.013(3)
    C54B 0.069(6) 0.038(4) 0.046(5) 0.009(4) 0.019(4) -0.009(4)
    O25B 0.076(5) 0.058(4) 0.069(5) -0.033(4) 0.034(4) -0.021(3)
    C56 0.055(5) 0.037(4) 0.052(5) 0.009(4) 0.013(4) 0.000(4)
    C54 0.151(14) 0.059(8) 0.161(16) -0.009(8) 0.085(13) -0.047(9)
    O23 0.39(2) 0.051(5) 0.050(5) -0.010(8) -0.004(8) -0.007(4)
    C25 0.0347(18) 0.0390(18) 0.0322(17) -0.0076(14) -0.0071(14) -0.0085(14)
    C26 0.0322(17) 0.047(2) 0.0237(15) -0.0032(14) -0.0062(13) -0.0023(14)
    C27 0.0291(16) 0.046(2) 0.0249(15) -0.0046(14) -0.0018(13) 0.0058(14)
    C28 0.0211(14) 0.0294(15) 0.0251(14) -0.0020(11) -0.0030(11) -0.0013(11)
    C29 0.0248(14) 0.0171(12) 0.0199(13) -0.0029(10) 0.0029(11) -0.0028(10)
    C30 0.0260(14) 0.0222(13) 0.0248(14) -0.0044(11) 0.0083(11) 0.0005(11)
    C31 0.0357(17) 0.0317(16) 0.0240(15) -0.0088(13) 0.0053(13) -0.0007(12)
    C32 0.0438(19) 0.0414(19) 0.0261(15) -0.0117(15) 0.0098(14) 0.0028(14)
    C33 0.0352(17) 0.0315(16) 0.0399(18) -0.0098(13) 0.0164(15) 0.0018(14)
    C34 0.0278(15) 0.0276(15) 0.0351(17) -0.0063(12) 0.0066(13) -0.0025(13)
    C35 0.0263(14) 0.0223(13) 0.0260(14) -0.0034(11) 0.0063(11) 0.0014(11)
    N6 0.0257(13) 0.0321(14) 0.0331(14) 0.0002(11) -0.0015(11) -0.0084(11)
    C36 0.041(2) 0.032(5) 0.027(2) 0.011(4) -0.0014(18) -0.012(4)
    N7 0.054(4) 0.037(3) 0.037(2) 0.011(2) -0.001(2) -0.014(2)
    C37 0.065(6) 0.032(4) 0.050(3) 0.011(4) 0.001(5) -0.002(3)
    C38 0.058(9) 0.027(2) 0.042(7) 0.007(3) -0.003(3) -0.008(2)
    N6B 0.0257(13) 0.0321(14) 0.0331(14) 0.0002(11) -0.0015(11) -0.0084(11)
    C36B 0.058(9) 0.027(2) 0.042(7) 0.007(3) -0.003(3) -0.008(2)
    N7B 0.065(6) 0.032(4) 0.050(3) 0.011(4) 0.001(5) -0.002(3)
    C37B 0.054(4) 0.037(3) 0.037(2) 0.011(2) -0.001(2) -0.014(2)
    C38B 0.041(2) 0.032(5) 0.027(2) 0.011(4) -0.0014(18) -0.012(4)
    C39 0.0400(18) 0.0379(18) 0.0190(14) -0.0064(14) 0.0025(13) 0.0005(12)
    C40 0.052(2) 0.080(3) 0.0252(17) -0.032(2) 0.0042(16) 0.0047(18)
    C41 0.039(2) 0.085(3) 0.0214(16) -0.029(2) -0.0032(14) 0.0083(18)
    C42 0.0304(15) 0.0290(15) 0.0234(14) -0.0019(12) 0.0064(12) -0.0039(11)
    C43 0.0412(19) 0.0419(19) 0.0253(16) 0.0053(15) -0.0050(14) -0.0024(14)
    C44 0.0316(17) 0.0359(17) 0.0310(17) 0.0066(13) -0.0035(13) -0.0044(13)
    C45 0.0267(17) 0.042(2) 0.067(3) -0.0017(15) 0.0192(17) -0.0076(18)
    C46 0.056(3) 0.050(2) 0.077(3) 0.028(2) 0.026(2) 0.011(2)
    C47 0.045(2) 0.044(2) 0.092(4) 0.0194(18) 0.041(2) 0.020(2)
    C48 0.0319(16) 0.0258(15) 0.0340(17) 0.0005(12) 0.0015(13) -0.0023(12)
    C49 0.046(2) 0.0341(19) 0.066(3) 0.0153(17) 0.002(2) -0.0056(18)
    C50 0.0294(17) 0.0308(17) 0.062(2) 0.0076(14) -0.0075(16) -0.0078(16)
    C51 0.0338(18) 0.0398(19) 0.045(2) -0.0001(15) 0.0084(15) -0.0060(16)
    O22 0.046(3) 0.057(3) 0.034(2) 0.007(2) 0.0199(19) 0.0097(19)
    C53 0.041(4) 0.063(5) 0.076(5) -0.019(3) 0.038(4) -0.020(4)
    C77 0.0301(15) 0.0234(14) 0.0204(13) 0.0035(11) 0.0082(11) -0.0001(11)
    C79 0.0269(15) 0.0352(16) 0.0217(14) -0.0004(12) 0.0064(12) -0.0051(12)
    N1 0.0171(11) 0.0316(13) 0.0139(10) 0.0005(9) -0.0023(8) 0.0007(9)
    N2 0.0238(12) 0.0218(11) 0.0174(11) 0.0017(9) 0.0025(9) 0.0013(9)
    N3 0.0203(11) 0.0243(12) 0.0183(11) -0.0018(9) 0.0057(9) -0.0004(9)
    N4 0.0182(11) 0.0195(11) 0.0157(10) -0.0008(8) -0.0016(8) 0.0005(8)
    N5 0.0154(10) 0.0229(11) 0.0211(11) -0.0050(8) 0.0028(9) 0.0005(9)
    N8 0.0295(13) 0.0316(13) 0.0184(11) -0.0020(10) 0.0017(10) 0.0015(10)
    N9 0.0380(15) 0.0424(16) 0.0180(12) -0.0051(12) 0.0034(11) 0.0035(11)
    C9 0.0261(14) 0.0266(14) 0.0215(13) 0.0057(11) 0.0057(11) 0.0077(11)
    N10 0.0239(12) 0.0223(11) 0.0194(11) -0.0016(9) 0.0007(9) 0.0001(9)
    N11 0.0385(15) 0.0346(14) 0.0198(12) -0.0057(12) 0.0046(11) -0.0054(10)
    N12 0.0207(12) 0.0332(14) 0.0337(14) -0.0001(10) 0.0084(10) -0.0022(11)
    N13 0.0242(15) 0.050(2) 0.083(3) 0.0061(13) 0.0168(16) -0.0130(18)
    N14 0.0245(12) 0.0215(12) 0.0317(13) 0.0007(9) 0.0019(10) -0.0014(10)
    N15 0.0501(19) 0.0269(14) 0.0430(17) 0.0047(13) 0.0014(14) -0.0084(12)
    O1 0.0176(9) 0.0290(10) 0.0148(9) -0.0039(8) -0.0023(7) 0.0028(7)
    O2 0.0170(9) 0.0375(12) 0.0198(10) -0.0042(8) 0.0003(8) 0.0019(8)
    O3 0.0309(11) 0.0394(12) 0.0158(9) -0.0061(9) -0.0042(8) 0.0013(9)
    O4 0.0225(10) 0.0238(10) 0.0157(9) 0.0028(8) 0.0001(7) -0.0005(7)
    O5 0.0219(10) 0.0329(11) 0.0227(10) 0.0036(8) -0.0024(8) 0.0013(8)
    O6 0.0284(11) 0.0270(11) 0.0314(11) 0.0069(9) -0.0009(9) -0.0071(9)
    O7 0.0190(9) 0.0207(9) 0.0211(9) -0.0005(7) 0.0052(7) 0.0014(7)
    O8 0.0298(11) 0.0219(10) 0.0230(10) -0.0024(8) 0.0054(8) 0.0018(8)
    O9 0.0233(10) 0.0305(11) 0.0355(12) -0.0039(9) 0.0114(9) 0.0047(9)
    O10 0.0171(9) 0.0226(9) 0.0154(9) -0.0015(7) 0.0014(7) -0.0006(7)
    O11 0.0244(10) 0.0285(11) 0.0240(10) -0.0084(8) 0.0003(8) 0.0005(8)
    O12 0.0249(10) 0.0289(11) 0.0220(10) -0.0051(8) -0.0050(8) 0.0061(8)
    O13 0.0149(9) 0.0218(9) 0.0165(9) -0.0030(7) 0.0022(7) 0.0023(7)
    O14 0.0222(10) 0.0215(9) 0.0172(9) -0.0019(7) -0.0018(7) 0.0002(7)
    O15 0.0242(11) 0.0332(12) 0.0280(11) -0.0114(9) 0.0014(9) 0.0019(9)
    O16 0.0266(11) 0.0319(11) 0.0191(9) -0.0026(8) 0.0069(8) -0.0041(8)
    O17 0.0226(10) 0.0353(12) 0.0220(10) -0.0030(9) 0.0047(8) 0.0005(9)
    O18 0.0231(10) 0.0244(10) 0.0188(9) 0.0015(8) 0.0050(8) 0.0019(8)
    O19 0.0325(11) 0.0230(10) 0.0206(10) 0.0019(8) 0.0038(8) 0.0012(8)
    O20 0.0357(13) 0.0401(13) 0.0322(12) -0.0015(10) 0.0147(10) -0.0035(10)
    Mn1 0.01652(19) 0.01949(19) 0.01425(18) -0.00034(14) 0.00212(14) 0.00079(14)
    Mn2 0.0167(2) 0.0255(2) 0.0185(2) -0.00469(16) 0.00044(15) 0.00038(16)
    Mn3 0.0227(2) 0.0283(2) 0.01402(19) -0.00149(17) -0.00181(16) 0.00162(16)
    Mn4 0.0207(2) 0.0205(2) 0.0173(2) 0.00172(15) 0.00069(16) -0.00041(15)
    Mn5 0.0167(2) 0.0234(2) 0.0214(2) -0.00192(15) 0.00466(16) -0.00014(16)
    Mn6 0.01722(19) 0.01867(19) 0.01691(19) -0.00124(15) -0.00124(15)
                                                                     0.00111(15)
_geom_special_details
;
All e.s.d.'s (except the e.s.d. in the dihedral angle between two l.s. planes)
are estimated using the full covariance matrix. The cell e.s.d.'s are taken
into account individually in the estimation of e.s.d.'s in distances, angles
and torsion angles; correlations between e.s.d.'s in cell parameters are only
used when they are defined by crystal symmetry. An approximate (isotropic)
treatment of cell e.s.d.'s is used for estimating e.s.d.'s involving l.s.
planes.
;
loop_
    _geom_bond_atom_site_label_1
    _geom_bond_atom_site_label_2
    _geom_bond_site_symmetry_2
    _geom_bond_distance
    _geom_bond_publ_flag
    C1 N1 . 1.307(4) ?
    C1 O2 . 1.310(4) ?
    C1 C2 . 1.473(4) ?
    C2 C3 . 1.404(4) ?
    C2 C7 . 1.411(4) ?
    C3 C4 . 1.391(5) ?
    C3 H3 . 0.9500 ?
    C4 C5 . 1.389(5) ?
    C4 H4 . 0.9500 ?
    C5 C6 . 1.379(5) ?
    C5 H5 . 0.9500 ?
    C6 C7 . 1.408(4) ?
    C6 H6 . 0.9500 ?
    C7 O3 . 1.333(4) ?
    C8 O5 . 1.284(4) ?
    C8 N2 . 1.315(4) ?
    C8 C9 . 1.476(4) ?
    C10 C11 . 1.374(5) ?
    C10 C9 . 1.391(4) ?
    C10 H10 . 0.9500 ?
    C11 C12 . 1.379(5) ?
    C11 H11 . 0.9500 ?
    C12 C13 . 1.387(5) ?
    C12 H12 . 0.9500 ?
    C13 C14 . 1.396(4) ?
    C13 H13 . 0.9500 ?
    C14 O6 . 1.340(4) ?
    C14 C9 . 1.404(4) ?
    C15 O8 . 1.288(4) ?
    C15 N3 . 1.319(4) ?
    C15 C16 . 1.482(4) ?
    C16 C17 . 1.399(4) ?
    C16 C21 . 1.403(5) ?
    C17 C18 . 1.390(5) ?
    C17 H17 . 0.9500 ?
    C18 C19 . 1.383(6) ?
    C18 H18 . 0.9500 ?
    C19 C20 . 1.375(5) ?
    C19 H19 . 0.9500 ?
    C20 C21 . 1.410(4) ?
    C20 H20 . 0.9500 ?
    C21 O9 . 1.333(4) ?
    C22 O11 . 1.275(4) ?
    C22 N4 . 1.327(4) ?
    C22 C23 . 1.488(4) ?
    O21 C52 . 1.449(8) ?
    O21 H21 . 0.8400 ?
    C52 H52A . 0.9800 ?
    C52 H52B . 0.9800 ?
    C52 H52C . 0.9800 ?
    O24 C55 . 1.380(8) ?
    O24 H24A . 0.8400 ?
    C55 H55A . 0.9800 ?
    C55 H55B . 0.9800 ?
    C55 H55C . 0.9800 ?
    O21B H21A . 0.8480 ?
    O21B H21B . 0.8507 ?
    O22B H22B . 0.8389 ?
    O22B H22C . 0.8434 ?
    C23 C28 . 1.394(4) ?
    C23 C24 . 1.414(4) ?
    C24 C25 . 1.391(5) ?
    C24 H24 . 0.9500 ?
    O23B C54B . 1.446(11) ?
    O23B H23B . 0.8400 ?
    C54B H54D . 0.9800 ?
    C54B H54E . 0.9800 ?
    C54B H54F . 0.9800 ?
    O25B C56 . 1.424(11) ?
    O25B H25A . 0.8400 ?
    C56 H56A . 0.9800 ?
    C56 H56B . 0.9800 ?
    C56 H56C . 0.9800 ?
    C54 O23 . 1.295(18) ?
    C54 H54A . 0.9800 ?
    C54 H54B . 0.9800 ?
    C54 H54C . 0.9800 ?
    O23 H23 . 0.8400 ?
    C25 C26 . 1.363(5) ?
    C25 H25 . 0.9500 ?
    C26 C27 . 1.379(5) ?
    C26 H26 . 0.9500 ?
    C27 C28 . 1.403(4) ?
    C27 H27 . 0.9500 ?
    C28 O12 . 1.348(4) ?
    C29 O14 . 1.304(3) ?
    C29 N5 . 1.305(4) ?
    C29 C30 . 1.476(4) ?
    C30 C31 . 1.409(4) ?
    C30 C35 . 1.411(4) ?
    C31 C32 . 1.378(5) ?
    C31 H31 . 0.9500 ?
    C32 C33 . 1.387(5) ?
    C32 H32 . 0.9500 ?
    C33 C34 . 1.377(5) ?
    C33 H33 . 0.9500 ?
    C34 C35 . 1.406(4) ?
    C34 H34 . 0.9500 ?
    C35 O15 . 1.343(4) ?
    N6 C36 . 1.347(11) ?
    N6 C38 . 1.355(12) ?
    N6 Mn2 . 2.227(3) ?
    C36 N7 . 1.355(8) ?
    C36 H36 . 0.9500 ?
    N7 C37 . 1.383(9) ?
    N7 H7 . 0.8800 ?
    C37 C38 . 1.348(13) ?
    C37 H37 . 0.9500 ?
    C38 H38 . 0.9500 ?
    C36B N7B . 1.347(19) ?
    C36B H36B . 0.9500 ?
    N7B C37B . 1.355(15) ?
    N7B H7B . 0.8800 ?
    C37B C38B . 1.375(16) ?
    C37B H37B . 0.9500 ?
    C38B H38B . 0.9500 ?
    C39 N8 . 1.324(4) ?
    C39 N9 . 1.334(4) ?
    C39 H39 . 0.9500 ?
    C40 C41 . 1.349(5) ?
    C40 N9 . 1.363(5) ?
    C40 H40 . 0.9500 ?
    C41 N8 . 1.373(4) ?
    C41 H41 . 0.9500 ?
    C42 N11 . 1.329(4) ?
    C42 N10 . 1.332(4) ?
    C42 H42 . 0.9500 ?
    C43 N11 . 1.346(5) ?
    C43 C44 . 1.354(5) ?
    C43 H43 . 0.9500 ?
    C44 N10 . 1.376(4) ?
    C44 H44 . 0.9500 ?
    C45 N12 . 1.311(4) ?
    C45 N13 . 1.324(5) ?
    C45 H45 . 0.9500 ?
    C46 C47 . 1.348(5) ?
    C46 N13 . 1.348(6) ?
    C46 H46 . 0.9500 ?
    C47 N12 . 1.370(5) ?
    C47 H47 . 0.9500 ?
    C48 N14 . 1.318(4) ?
    C48 N15 . 1.337(4) ?
    C48 H48 . 0.9500 ?
    C49 C50 . 1.347(5) ?
    C49 N15 . 1.377(5) ?
    C49 H49 . 0.9500 ?
    C50 N14 . 1.367(4) ?
    C50 H50 . 0.9500 ?
    C51 O20 . 1.429(5) ?
    C51 H51A . 0.9800 ?
    C51 H51B . 0.9800 ?
    C51 H51C . 0.9800 ?
    O22 C53 . 1.405(9) ?
    O22 H22A . 0.8400 ?
    C53 H53A . 0.9800 ?
    C53 H53B . 0.9800 ?
    C53 H53C . 0.9800 ?
    C77 O19 . 1.238(4) ?
    C77 O18 . 1.279(3) ?
    C77 H77 . 0.9500 ?
    C79 O16 . 1.249(4) ?
    C79 O17 . 1.254(4) ?
    C79 H79 . 0.9500 ?
    N1 O1 . 1.410(3) ?
    N1 Mn3 . 1.992(3) ?
    N2 O4 . 1.402(3) ?
    N2 Mn4 . 1.963(2) ?
    N3 O7 . 1.393(3) ?
    N3 Mn5 . 1.971(2) ?
    N4 O10 . 1.415(3) ?
    N4 Mn6 . 1.951(2) ?
    N5 O13 . 1.414(3) ?
    N5 Mn2 . 1.961(2) ?
    N8 Mn3 . 2.040(3) ?
    N9 H9 . 0.8800 ?
    N10 Mn4 . 2.012(2) ?
    N11 H11A . 0.8800 ?
    N12 Mn5 . 2.025(3) ?
    N13 H13A . 0.8800 ?
    N14 Mn6 . 2.252(3) ?
    N15 H15 . 0.8800 ?
    O1 Mn2 . 1.894(2) ?
    O1 Mn1 . 2.2476(19) ?
    O2 Mn2 . 1.947(2) ?
    O3 Mn3 . 1.841(2) ?
    O4 Mn3 . 1.8837(19) ?
    O4 Mn1 . 2.2387(19) ?
    O5 Mn3 . 2.066(2) ?
    O6 Mn4 . 1.859(2) ?
    O7 Mn4 . 1.904(2) ?
    O7 Mn1 . 2.250(2) ?
    O8 Mn4 . 2.168(2) ?
    O9 Mn5 . 1.862(2) ?
    O10 Mn5 . 1.9407(19) ?
    O10 Mn1 . 2.2647(19) ?
    O11 Mn5 . 2.165(2) ?
    O12 Mn6 . 1.862(2) ?
    O13 Mn6 . 1.9150(19) ?
    O13 Mn1 . 2.2276(19) ?
    O14 Mn6 . 1.964(2) ?
    O15 Mn2 . 1.858(2) ?
    O16 Mn1 . 2.213(2) ?
    O17 Mn5 . 2.238(2) ?
    O18 Mn1 . 2.245(2) ?
    O18 Mn4 . 2.492(2) ?
    O19 Mn6 . 2.253(2) ?
    O20 Mn2 . 2.285(2) ?
    O20 H20A . 0.847(19) ?
loop_
    _geom_angle_atom_site_label_1
    _geom_angle_atom_site_label_2
    _geom_angle_atom_site_label_3
    _geom_angle_site_symmetry_1
    _geom_angle_site_symmetry_3
    _geom_angle
    _geom_angle_publ_flag
    N1 C1 O2 . . 120.1(2) ?
    N1 C1 C2 . . 120.9(3) ?
    O2 C1 C2 . . 119.0(3) ?
    C3 C2 C7 . . 119.6(3) ?
    C3 C2 C1 . . 118.0(3) ?
    C7 C2 C1 . . 122.4(3) ?
    C4 C3 C2 . . 121.0(3) ?
    C4 C3 H3 . . 119.5 ?
    C2 C3 H3 . . 119.5 ?
    C5 C4 C3 . . 119.0(3) ?
    C5 C4 H4 . . 120.5 ?
    C3 C4 H4 . . 120.5 ?
    C6 C5 C4 . . 121.1(3) ?
    C6 C5 H5 . . 119.4 ?
    C4 C5 H5 . . 119.4 ?
    C5 C6 C7 . . 120.8(3) ?
    C5 C6 H6 . . 119.6 ?
    C7 C6 H6 . . 119.6 ?
    O3 C7 C6 . . 117.5(3) ?
    O3 C7 C2 . . 124.1(3) ?
    C6 C7 C2 . . 118.4(3) ?
    O5 C8 N2 . . 120.6(3) ?
    O5 C8 C9 . . 120.2(3) ?
    N2 C8 C9 . . 119.1(3) ?
    C11 C10 C9 . . 121.8(3) ?
    C11 C10 H10 . . 119.1 ?
    C9 C10 H10 . . 119.1 ?
    C10 C11 C12 . . 119.3(3) ?
    C10 C11 H11 . . 120.3 ?
    C12 C11 H11 . . 120.3 ?
    C11 C12 C13 . . 120.2(3) ?
    C11 C12 H12 . . 119.9 ?
    C13 C12 H12 . . 119.9 ?
    C12 C13 C14 . . 120.8(3) ?
    C12 C13 H13 . . 119.6 ?
    C14 C13 H13 . . 119.6 ?
    O6 C14 C13 . . 117.6(3) ?
    O6 C14 C9 . . 123.6(3) ?
    C13 C14 C9 . . 118.8(3) ?
    O8 C15 N3 . . 120.3(3) ?
    O8 C15 C16 . . 121.8(3) ?
    N3 C15 C16 . . 117.9(3) ?
    C17 C16 C21 . . 119.4(3) ?
    C17 C16 C15 . . 117.9(3) ?
    C21 C16 C15 . . 122.7(3) ?
    C18 C17 C16 . . 121.2(3) ?
    C18 C17 H17 . . 119.4 ?
    C16 C17 H17 . . 119.4 ?
    C19 C18 C17 . . 119.0(3) ?
    C19 C18 H18 . . 120.5 ?
    C17 C18 H18 . . 120.5 ?
    C20 C19 C18 . . 120.9(3) ?
    C20 C19 H19 . . 119.6 ?
    C18 C19 H19 . . 119.6 ?
    C19 C20 C21 . . 120.9(3) ?
    C19 C20 H20 . . 119.6 ?
    C21 C20 H20 . . 119.6 ?
    O9 C21 C16 . . 124.9(3) ?
    O9 C21 C20 . . 116.6(3) ?
    C16 C21 C20 . . 118.5(3) ?
    O11 C22 N4 . . 121.5(3) ?
    O11 C22 C23 . . 120.4(3) ?
    N4 C22 C23 . . 118.1(3) ?
    C52 O21 H21 . . 109.5 ?
    O21 C52 H52A . . 109.5 ?
    O21 C52 H52B . . 109.5 ?
    H52A C52 H52B . . 109.5 ?
    O21 C52 H52C . . 109.5 ?
    H52A C52 H52C . . 109.5 ?
    H52B C52 H52C . . 109.5 ?
    C55 O24 H24A . . 109.5 ?
    O24 C55 H55A . . 109.5 ?
    O24 C55 H55B . . 109.5 ?
    H55A C55 H55B . . 109.5 ?
    O24 C55 H55C . . 109.5 ?
    H55A C55 H55C . . 109.5 ?
    H55B C55 H55C . . 109.5 ?
    H21A O21B H21B . . 104.8 ?
    H22B O22B H22C . . 107.4 ?
    C28 C23 C24 . . 118.8(3) ?
    C28 C23 C22 . . 124.4(3) ?
    C24 C23 C22 . . 116.7(3) ?
    C25 C24 C23 . . 121.1(3) ?
    C25 C24 H24 . . 119.4 ?
    C23 C24 H24 . . 119.4 ?
    C54B O23B H23B . . 109.5 ?
    O23B C54B H54D . . 109.5 ?
    O23B C54B H54E . . 109.5 ?
    H54D C54B H54E . . 109.5 ?
    O23B C54B H54F . . 109.5 ?
    H54D C54B H54F . . 109.5 ?
    H54E C54B H54F . . 109.5 ?
    C56 O25B H25A . . 109.5 ?
    O25B C56 H56A . . 109.5 ?
    O25B C56 H56B . . 109.5 ?
    H56A C56 H56B . . 109.5 ?
    O25B C56 H56C . . 109.5 ?
    H56A C56 H56C . . 109.5 ?
    H56B C56 H56C . . 109.5 ?
    O23 C54 H54A . . 109.5 ?
    O23 C54 H54B . . 109.5 ?
    H54A C54 H54B . . 109.5 ?
    O23 C54 H54C . . 109.5 ?
    H54A C54 H54C . . 109.5 ?
    H54B C54 H54C . . 109.5 ?
    C54 O23 H23 . . 109.5 ?
    C26 C25 C24 . . 119.3(3) ?
    C26 C25 H25 . . 120.3 ?
    C24 C25 H25 . . 120.3 ?
    C25 C26 C27 . . 120.7(3) ?
    C25 C26 H26 . . 119.6 ?
    C27 C26 H26 . . 119.6 ?
    C26 C27 C28 . . 121.3(3) ?
    C26 C27 H27 . . 119.4 ?
    C28 C27 H27 . . 119.4 ?
    O12 C28 C23 . . 123.3(3) ?
    O12 C28 C27 . . 117.9(3) ?
    C23 C28 C27 . . 118.7(3) ?
    O14 C29 N5 . . 120.5(3) ?
    O14 C29 C30 . . 118.9(2) ?
    N5 C29 C30 . . 120.6(3) ?
    C31 C30 C35 . . 119.0(3) ?
    C31 C30 C29 . . 118.0(3) ?
    C35 C30 C29 . . 122.8(3) ?
    C32 C31 C30 . . 121.2(3) ?
    C32 C31 H31 . . 119.4 ?
    C30 C31 H31 . . 119.4 ?
    C31 C32 C33 . . 119.7(3) ?
    C31 C32 H32 . . 120.2 ?
    C33 C32 H32 . . 120.2 ?
    C34 C33 C32 . . 120.3(3) ?
    C34 C33 H33 . . 119.8 ?
    C32 C33 H33 . . 119.8 ?
    C33 C34 C35 . . 121.4(3) ?
    C33 C34 H34 . . 119.3 ?
    C35 C34 H34 . . 119.3 ?
    O15 C35 C34 . . 117.2(3) ?
    O15 C35 C30 . . 124.3(3) ?
    C34 C35 C30 . . 118.4(3) ?
    C36 N6 C38 . . 107.7(5) ?
    C36 N6 Mn2 . . 120.9(3) ?
    C38 N6 Mn2 . . 131.3(5) ?
    N6 C36 N7 . . 108.9(7) ?
    N6 C36 H36 . . 125.5 ?
    N7 C36 H36 . . 125.5 ?
    C36 N7 C37 . . 107.1(7) ?
    C36 N7 H7 . . 126.5 ?
    C37 N7 H7 . . 126.5 ?
    C38 C37 N7 . . 107.3(8) ?
    C38 C37 H37 . . 126.4 ?
    N7 C37 H37 . . 126.4 ?
    C37 C38 N6 . . 108.8(10) ?
    C37 C38 H38 . . 125.6 ?
    N6 C38 H38 . . 125.6 ?
    N7B C36B H36B . . 123.2 ?
    C36B N7B C37B . . 104.0(15) ?
    C36B N7B H7B . . 128.0 ?
    C37B N7B H7B . . 128.0 ?
    N7B C37B C38B . . 109.3(14) ?
    N7B C37B H37B . . 125.4 ?
    C38B C37B H37B . . 125.4 ?
    C37B C38B H38B . . 125.3 ?
    N8 C39 N9 . . 111.1(3) ?
    N8 C39 H39 . . 124.4 ?
    N9 C39 H39 . . 124.4 ?
    C41 C40 N9 . . 106.4(3) ?
    C41 C40 H40 . . 126.8 ?
    N9 C40 H40 . . 126.8 ?
    C40 C41 N8 . . 109.4(3) ?
    C40 C41 H41 . . 125.3 ?
    N8 C41 H41 . . 125.3 ?
    N11 C42 N10 . . 110.1(3) ?
    N11 C42 H42 . . 125.0 ?
    N10 C42 H42 . . 125.0 ?
    N11 C43 C44 . . 107.1(3) ?
    N11 C43 H43 . . 126.4 ?
    C44 C43 H43 . . 126.4 ?
    C43 C44 N10 . . 108.2(3) ?
    C43 C44 H44 . . 125.9 ?
    N10 C44 H44 . . 125.9 ?
    N12 C45 N13 . . 110.3(4) ?
    N12 C45 H45 . . 124.9 ?
    N13 C45 H45 . . 124.9 ?
    C47 C46 N13 . . 105.9(4) ?
    C47 C46 H46 . . 127.0 ?
    N13 C46 H46 . . 127.0 ?
    C46 C47 N12 . . 108.9(4) ?
    C46 C47 H47 . . 125.5 ?
    N12 C47 H47 . . 125.5 ?
    N14 C48 N15 . . 111.0(3) ?
    N14 C48 H48 . . 124.5 ?
    N15 C48 H48 . . 124.5 ?
    C50 C49 N15 . . 106.1(3) ?
    C50 C49 H49 . . 126.9 ?
    N15 C49 H49 . . 126.9 ?
    C49 C50 N14 . . 109.7(3) ?
    C49 C50 H50 . . 125.2 ?
    N14 C50 H50 . . 125.2 ?
    O20 C51 H51A . . 109.5 ?
    O20 C51 H51B . . 109.5 ?
    H51A C51 H51B . . 109.5 ?
    O20 C51 H51C . . 109.5 ?
    H51A C51 H51C . . 109.5 ?
    H51B C51 H51C . . 109.5 ?
    C53 O22 H22A . . 109.5 ?
    O22 C53 H53A . . 109.5 ?
    O22 C53 H53B . . 109.5 ?
    H53A C53 H53B . . 109.5 ?
    O22 C53 H53C . . 109.5 ?
    H53A C53 H53C . . 109.5 ?
    H53B C53 H53C . . 109.5 ?
    O19 C77 O18 . . 127.3(3) ?
    O19 C77 H77 . . 116.3 ?
    O18 C77 H77 . . 116.3 ?
    O16 C79 O17 . . 128.7(3) ?
    O16 C79 H79 . . 115.7 ?
    O17 C79 H79 . . 115.7 ?
    C1 N1 O1 . . 112.7(2) ?
    C1 N1 Mn3 . . 128.3(2) ?
    O1 N1 Mn3 . . 118.01(17) ?
    C8 N2 O4 . . 113.1(2) ?
    C8 N2 Mn4 . . 133.1(2) ?
    O4 N2 Mn4 . . 113.67(16) ?
    C15 N3 O7 . . 114.0(2) ?
    C15 N3 Mn5 . . 132.8(2) ?
    O7 N3 Mn5 . . 112.90(16) ?
    C22 N4 O10 . . 114.9(2) ?
    C22 N4 Mn6 . . 129.45(19) ?
    O10 N4 Mn6 . . 115.54(15) ?
    C29 N5 O13 . . 113.9(2) ?
    C29 N5 Mn2 . . 129.78(19) ?
    O13 N5 Mn2 . . 115.77(16) ?
    C39 N8 C41 . . 105.5(3) ?
    C39 N8 Mn3 . . 127.9(2) ?
    C41 N8 Mn3 . . 126.6(2) ?
    C39 N9 C40 . . 107.5(3) ?
    C39 N9 H9 . . 126.2 ?
    C40 N9 H9 . . 126.2 ?
    C10 C9 C14 . . 119.0(3) ?
    C10 C9 C8 . . 118.1(3) ?
    C14 C9 C8 . . 122.9(3) ?
    C42 N10 C44 . . 106.2(3) ?
    C42 N10 Mn4 . . 126.5(2) ?
    C44 N10 Mn4 . . 127.2(2) ?
    C42 N11 C43 . . 108.4(3) ?
    C42 N11 H11A . . 125.8 ?
    C43 N11 H11A . . 125.8 ?
    C45 N12 C47 . . 106.1(3) ?
    C45 N12 Mn5 . . 127.4(3) ?
    C47 N12 Mn5 . . 125.8(2) ?
    C45 N13 C46 . . 108.7(3) ?
    C45 N13 H13A . . 125.6 ?
    C46 N13 H13A . . 125.6 ?
    C48 N14 C50 . . 106.0(3) ?
    C48 N14 Mn6 . . 123.1(2) ?
    C50 N14 Mn6 . . 130.5(2) ?
    C48 N15 C49 . . 107.1(3) ?
    C48 N15 H15 . . 126.4 ?
    C49 N15 H15 . . 126.4 ?
    N1 O1 Mn2 . . 113.57(15) ?
    N1 O1 Mn1 . . 122.13(15) ?
    Mn2 O1 Mn1 . . 124.27(9) ?
    C1 O2 Mn2 . . 111.94(17) ?
    C7 O3 Mn3 . . 128.96(19) ?
    N2 O4 Mn3 . . 115.58(15) ?
    N2 O4 Mn1 . . 113.98(14) ?
    Mn3 O4 Mn1 . . 119.53(10) ?
    C8 O5 Mn3 . . 110.32(18) ?
    C14 O6 Mn4 . . 132.1(2) ?
    N3 O7 Mn4 . . 118.54(16) ?
    N3 O7 Mn1 . . 114.37(15) ?
    Mn4 O7 Mn1 . . 109.53(9) ?
    C15 O8 Mn4 . . 110.17(17) ?
    C21 O9 Mn5 . . 129.6(2) ?
    N4 O10 Mn5 . . 115.35(15) ?
    N4 O10 Mn1 . . 107.54(14) ?
    Mn5 O10 Mn1 . . 113.39(9) ?
    C22 O11 Mn5 . . 109.73(17) ?
    C28 O12 Mn6 . . 126.18(19) ?
    N5 O13 Mn6 . . 111.40(14) ?
    N5 O13 Mn1 . . 120.69(15) ?
    Mn6 O13 Mn1 . . 111.82(9) ?
    C29 O14 Mn6 . . 111.01(17) ?
    C35 O15 Mn2 . . 127.91(19) ?
    C79 O16 Mn1 . . 136.1(2) ?
    C79 O17 Mn5 . . 127.48(19) ?
    C77 O18 Mn1 . . 126.60(18) ?
    C77 O18 Mn4 . . 118.62(18) ?
    Mn1 O18 Mn4 . . 91.56(7) ?
    C77 O19 Mn6 . . 136.21(19) ?
    C51 O20 Mn2 . . 127.1(2) ?
    C51 O20 H20A . . 99(3) ?
    Mn2 O20 H20A . . 133(3) ?
    O16 Mn1 O13 . . 108.98(8) ?
    O16 Mn1 O4 . . 73.15(8) ?
    O13 Mn1 O4 . . 152.14(7) ?
    O16 Mn1 O18 . . 160.49(8) ?
    O13 Mn1 O18 . . 88.11(7) ?
    O4 Mn1 O18 . . 87.35(7) ?
    O16 Mn1 O1 . . 78.77(7) ?
    O13 Mn1 O1 . . 75.90(7) ?
    O4 Mn1 O1 . . 77.41(7) ?
    O18 Mn1 O1 . . 97.05(7) ?
    O16 Mn1 O7 . . 106.50(8) ?
    O13 Mn1 O7 . . 128.67(7) ?
    O4 Mn1 O7 . . 73.93(7) ?
    O18 Mn1 O7 . . 67.10(7) ?
    O1 Mn1 O7 . . 147.62(7) ?
    O16 Mn1 O10 . . 82.52(7) ?
    O13 Mn1 O10 . . 76.74(7) ?
    O4 Mn1 O10 . . 130.22(7) ?
    O18 Mn1 O10 . . 111.37(7) ?
    O1 Mn1 O10 . . 139.44(7) ?
    O7 Mn1 O10 . . 72.43(7) ?
    O15 Mn2 O1 . . 173.87(10) ?
    O15 Mn2 O2 . . 96.26(9) ?
    O1 Mn2 O2 . . 81.69(8) ?
    O15 Mn2 N5 . . 91.32(9) ?
    O1 Mn2 N5 . . 90.85(9) ?
    O2 Mn2 N5 . . 172.40(9) ?
    O15 Mn2 N6 . . 92.78(11) ?
    O1 Mn2 N6 . . 92.94(10) ?
    O2 Mn2 N6 . . 88.75(10) ?
    N5 Mn2 N6 . . 90.18(10) ?
    O15 Mn2 O20 . . 85.86(10) ?
    O1 Mn2 O20 . . 88.30(9) ?
    O2 Mn2 O20 . . 88.41(9) ?
    N5 Mn2 O20 . . 92.85(10) ?
    N6 Mn2 O20 . . 176.70(10) ?
    O3 Mn3 O4 . . 178.26(10) ?
    O3 Mn3 N1 . . 89.50(10) ?
    O4 Mn3 N1 . . 91.88(9) ?
    O3 Mn3 N8 . . 89.10(10) ?
    O4 Mn3 N8 . . 90.09(10) ?
    N1 Mn3 N8 . . 155.17(11) ?
    O3 Mn3 O5 . . 99.25(10) ?
    O4 Mn3 O5 . . 79.41(8) ?
    N1 Mn3 O5 . . 102.64(10) ?
    N8 Mn3 O5 . . 102.06(10) ?
    O6 Mn4 O7 . . 178.56(9) ?
    O6 Mn4 N2 . . 88.36(10) ?
    O7 Mn4 N2 . . 93.07(9) ?
    O6 Mn4 N10 . . 87.87(10) ?
    O7 Mn4 N10 . . 90.69(9) ?
    N2 Mn4 N10 . . 169.38(10) ?
    O6 Mn4 O8 . . 103.11(9) ?
    O7 Mn4 O8 . . 76.92(8) ?
    N2 Mn4 O8 . . 96.43(9) ?
    N10 Mn4 O8 . . 94.10(9) ?
    O6 Mn4 O18 . . 112.80(9) ?
    O7 Mn4 O18 . . 67.32(7) ?
    N2 Mn4 O18 . . 80.07(8) ?
    N10 Mn4 O18 . . 92.27(8) ?
    O8 Mn4 O18 . . 143.72(7) ?
    O9 Mn5 O10 . . 176.73(9) ?
    O9 Mn5 N3 . . 88.83(10) ?
    O10 Mn5 N3 . . 91.64(9) ?
    O9 Mn5 N12 . . 89.89(10) ?
    O10 Mn5 N12 . . 89.53(10) ?
    N3 Mn5 N12 . . 177.84(11) ?
    O9 Mn5 O11 . . 98.51(9) ?
    O10 Mn5 O11 . . 78.26(8) ?
    N3 Mn5 O11 . . 89.90(9) ?
    N12 Mn5 O11 . . 88.56(10) ?
    O9 Mn5 O17 . . 90.76(9) ?
    O10 Mn5 O17 . . 92.45(8) ?
    N3 Mn5 O17 . . 92.74(9) ?
    N12 Mn5 O17 . . 89.02(10) ?
    O11 Mn5 O17 . . 170.42(8) ?
    O12 Mn6 O13 . . 175.85(9) ?
    O12 Mn6 N4 . . 90.68(9) ?
    O13 Mn6 N4 . . 93.46(8) ?
    O12 Mn6 O14 . . 93.81(9) ?
    O13 Mn6 O14 . . 82.09(8) ?
    N4 Mn6 O14 . . 172.99(9) ?
    O12 Mn6 N14 . . 89.54(10) ?
    O13 Mn6 N14 . . 89.85(9) ?
    N4 Mn6 N14 . . 94.50(10) ?
    O14 Mn6 N14 . . 90.91(9) ?
    O12 Mn6 O19 . . 93.23(9) ?
    O13 Mn6 O19 . . 87.05(8) ?
    N4 Mn6 O19 . . 90.17(9) ?
    O14 Mn6 O19 . . 84.21(8) ?
    N14 Mn6 O19 . . 174.54(9) ?
loop_
    _geom_torsion_atom_site_label_1
    _geom_torsion_atom_site_label_2
    _geom_torsion_atom_site_label_3
    _geom_torsion_atom_site_label_4
    _geom_torsion_site_symmetry_1
    _geom_torsion_site_symmetry_2
    _geom_torsion_site_symmetry_3
    _geom_torsion_site_symmetry_4
    _geom_torsion
    _geom_torsion_publ_flag
    N1 C1 C2 C3 . . . . -179.8(3) ?
    O2 C1 C2 C3 . . . . 0.5(4) ?
    N1 C1 C2 C7 . . . . -0.8(5) ?
    O2 C1 C2 C7 . . . . 179.4(3) ?
    C7 C2 C3 C4 . . . . 1.8(5) ?
    C1 C2 C3 C4 . . . . -179.2(3) ?
    C2 C3 C4 C5 . . . . 0.3(6) ?
    C3 C4 C5 C6 . . . . -1.8(6) ?
    C4 C5 C6 C7 . . . . 1.2(6) ?
    C5 C6 C7 O3 . . . . -178.0(3) ?
    C5 C6 C7 C2 . . . . 0.9(5) ?
    C3 C2 C7 O3 . . . . 176.4(3) ?
    C1 C2 C7 O3 . . . . -2.5(5) ?
    C3 C2 C7 C6 . . . . -2.4(5) ?
    C1 C2 C7 C6 . . . . 178.7(3) ?
    C9 C10 C11 C12 . . . . -0.4(5) ?
    C10 C11 C12 C13 . . . . -1.0(5) ?
    C11 C12 C13 C14 . . . . 1.4(5) ?
    C12 C13 C14 O6 . . . . -179.9(3) ?
    C12 C13 C14 C9 . . . . -0.3(5) ?
    O8 C15 C16 C17 . . . . 11.9(4) ?
    N3 C15 C16 C17 . . . . -167.5(3) ?
    O8 C15 C16 C21 . . . . -168.2(3) ?
    N3 C15 C16 C21 . . . . 12.4(4) ?
    C21 C16 C17 C18 . . . . 1.1(5) ?
    C15 C16 C17 C18 . . . . -179.0(3) ?
    C16 C17 C18 C19 . . . . 1.0(5) ?
    C17 C18 C19 C20 . . . . -1.0(5) ?
    C18 C19 C20 C21 . . . . -1.1(5) ?
    C17 C16 C21 O9 . . . . 178.0(3) ?
    C15 C16 C21 O9 . . . . -1.9(5) ?
    C17 C16 C21 C20 . . . . -3.1(4) ?
    C15 C16 C21 C20 . . . . 176.9(3) ?
    C19 C20 C21 O9 . . . . -177.9(3) ?
    C19 C20 C21 C16 . . . . 3.2(5) ?
    O11 C22 C23 C28 . . . . 166.5(3) ?
    N4 C22 C23 C28 . . . . -14.0(4) ?
    O11 C22 C23 C24 . . . . -9.8(4) ?
    N4 C22 C23 C24 . . . . 169.7(3) ?
    C28 C23 C24 C25 . . . . 0.4(5) ?
    C22 C23 C24 C25 . . . . 176.9(3) ?
    C23 C24 C25 C26 . . . . -2.0(6) ?
    C24 C25 C26 C27 . . . . 1.7(6) ?
    C25 C26 C27 C28 . . . . 0.2(6) ?
    C24 C23 C28 O12 . . . . -179.5(3) ?
    C22 C23 C28 O12 . . . . 4.4(5) ?
    C24 C23 C28 C27 . . . . 1.4(5) ?
    C22 C23 C28 C27 . . . . -174.8(3) ?
    C26 C27 C28 O12 . . . . 179.1(3) ?
    C26 C27 C28 C23 . . . . -1.7(5) ?
    O14 C29 C30 C31 . . . . -7.8(4) ?
    N5 C29 C30 C31 . . . . 172.7(3) ?
    O14 C29 C30 C35 . . . . 168.7(3) ?
    N5 C29 C30 C35 . . . . -10.8(4) ?
    C35 C30 C31 C32 . . . . 0.7(5) ?
    C29 C30 C31 C32 . . . . 177.3(3) ?
    C30 C31 C32 C33 . . . . 0.0(5) ?
    C31 C32 C33 C34 . . . . -0.4(6) ?
    C32 C33 C34 C35 . . . . 0.1(5) ?
    C33 C34 C35 O15 . . . . -177.2(3) ?
    C33 C34 C35 C30 . . . . 0.6(5) ?
    C31 C30 C35 O15 . . . . 176.6(3) ?
    C29 C30 C35 O15 . . . . 0.2(5) ?
    C31 C30 C35 C34 . . . . -1.0(4) ?
    C29 C30 C35 C34 . . . . -177.4(3) ?
    C38 N6 C36 N7 . . . . 2.9(19) ?
    Mn2 N6 C36 N7 . . . . -175.3(5) ?
    N6 C36 N7 C37 . . . . -0.5(11) ?
    C36 N7 C37 C38 . . . . -2.2(18) ?
    N7 C37 C38 N6 . . . . 4(3) ?
    C36 N6 C38 C37 . . . . -4(3) ?
    Mn2 N6 C38 C37 . . . . 173.7(9) ?
    C36B N7B C37B C38B . . . . 1(4) ?
    N9 C40 C41 N8 . . . . -0.5(6) ?
    N11 C43 C44 N10 . . . . 0.9(4) ?
    N13 C46 C47 N12 . . . . 0.4(6) ?
    N15 C49 C50 N14 . . . . 0.9(5) ?
    O2 C1 N1 O1 . . . . -1.5(4) ?
    C2 C1 N1 O1 . . . . 178.8(2) ?
    O2 C1 N1 Mn3 . . . . 166.4(2) ?
    C2 C1 N1 Mn3 . . . . -13.3(4) ?
    O5 C8 N2 O4 . . . . 2.9(4) ?
    C9 C8 N2 O4 . . . . -175.4(2) ?
    O5 C8 N2 Mn4 . . . . 178.8(2) ?
    C9 C8 N2 Mn4 . . . . 0.5(4) ?
    O8 C15 N3 O7 . . . . 2.0(4) ?
    C16 C15 N3 O7 . . . . -178.6(2) ?
    O8 C15 N3 Mn5 . . . . 175.40(19) ?
    C16 C15 N3 Mn5 . . . . -5.2(4) ?
    O11 C22 N4 O10 . . . . -0.5(4) ?
    C23 C22 N4 O10 . . . . 180.0(2) ?
    O11 C22 N4 Mn6 . . . . 176.1(2) ?
    C23 C22 N4 Mn6 . . . . -3.4(4) ?
    O14 C29 N5 O13 . . . . -5.1(4) ?
    C30 C29 N5 O13 . . . . 174.4(2) ?
    O14 C29 N5 Mn2 . . . . -175.84(19) ?
    C30 C29 N5 Mn2 . . . . 3.7(4) ?
    N9 C39 N8 C41 . . . . 0.0(4) ?
    N9 C39 N8 Mn3 . . . . 180.0(2) ?
    C40 C41 N8 C39 . . . . 0.3(5) ?
    C40 C41 N8 Mn3 . . . . -179.7(3) ?
    N8 C39 N9 C40 . . . . -0.3(5) ?
    C41 C40 N9 C39 . . . . 0.5(5) ?
    C11 C10 C9 C14 . . . . 1.5(5) ?
    C11 C10 C9 C8 . . . . -177.9(3) ?
    O6 C14 C9 C10 . . . . 178.5(3) ?
    C13 C14 C9 C10 . . . . -1.1(4) ?
    O6 C14 C9 C8 . . . . -2.2(5) ?
    C13 C14 C9 C8 . . . . 178.2(3) ?
    O5 C8 C9 C10 . . . . -2.0(4) ?
    N2 C8 C9 C10 . . . . 176.4(3) ?
    O5 C8 C9 C14 . . . . 178.7(3) ?
    N2 C8 C9 C14 . . . . -2.9(4) ?
    N11 C42 N10 C44 . . . . -0.7(4) ?
    N11 C42 N10 Mn4 . . . . -177.3(2) ?
    C43 C44 N10 C42 . . . . -0.1(4) ?
    C43 C44 N10 Mn4 . . . . 176.4(2) ?
    N10 C42 N11 C43 . . . . 1.3(4) ?
    C44 C43 N11 C42 . . . . -1.4(4) ?
    N13 C45 N12 C47 . . . . -0.7(5) ?
    N13 C45 N12 Mn5 . . . . -171.7(3) ?
    C46 C47 N12 C45 . . . . 0.1(6) ?
    C46 C47 N12 Mn5 . . . . 171.4(3) ?
    N12 C45 N13 C46 . . . . 0.9(5) ?
    C47 C46 N13 C45 . . . . -0.8(6) ?
    N15 C48 N14 C50 . . . . -0.3(4) ?
    N15 C48 N14 Mn6 . . . . 173.6(2) ?
    C49 C50 N14 C48 . . . . -0.4(5) ?
    C49 C50 N14 Mn6 . . . . -173.7(3) ?
    N14 C48 N15 C49 . . . . 0.8(4) ?
    C50 C49 N15 C48 . . . . -1.0(5) ?
    C1 N1 O1 Mn2 . . . . -0.3(3) ?
    Mn3 N1 O1 Mn2 . . . . -169.55(11) ?
    C1 N1 O1 Mn1 . . . . -178.42(18) ?
    Mn3 N1 O1 Mn1 . . . . 12.4(3) ?
    N1 C1 O2 Mn2 . . . . 2.5(3) ?
    C2 C1 O2 Mn2 . . . . -177.8(2) ?
    C6 C7 O3 Mn3 . . . . -159.5(2) ?
    C2 C7 O3 Mn3 . . . . 21.7(5) ?
    C8 N2 O4 Mn3 . . . . -9.4(3) ?
    Mn4 N2 O4 Mn3 . . . . 173.86(10) ?
    C8 N2 O4 Mn1 . . . . 134.77(19) ?
    Mn4 N2 O4 Mn1 . . . . -41.9(2) ?
    N2 C8 O5 Mn3 . . . . 4.1(3) ?
    C9 C8 O5 Mn3 . . . . -177.5(2) ?
    C13 C14 O6 Mn4 . . . . -169.7(2) ?
    C9 C14 O6 Mn4 . . . . 10.7(4) ?
    C15 N3 O7 Mn4 . . . . -2.3(3) ?
    Mn5 N3 O7 Mn4 . . . . -177.05(10) ?
    C15 N3 O7 Mn1 . . . . -133.94(19) ?
    Mn5 N3 O7 Mn1 . . . . 51.33(19) ?
    N3 C15 O8 Mn4 . . . . -0.9(3) ?
    C16 C15 O8 Mn4 . . . . 179.8(2) ?
    C16 C21 O9 Mn5 . . . . -17.3(4) ?
    C20 C21 O9 Mn5 . . . . 163.9(2) ?
    C22 N4 O10 Mn5 . . . . -3.3(3) ?
    Mn6 N4 O10 Mn5 . . . . 179.56(10) ?
    C22 N4 O10 Mn1 . . . . 124.3(2) ?
    Mn6 N4 O10 Mn1 . . . . -52.82(17) ?
    N4 C22 O11 Mn5 . . . . 3.6(3) ?
    C23 C22 O11 Mn5 . . . . -176.9(2) ?
    C23 C28 O12 Mn6 . . . . 23.3(4) ?
    C27 C28 O12 Mn6 . . . . -157.5(2) ?
    C29 N5 O13 Mn6 . . . . 10.7(3) ?
    Mn2 N5 O13 Mn6 . . . . -177.26(10) ?
    C29 N5 O13 Mn1 . . . . 144.84(19) ?
    Mn2 N5 O13 Mn1 . . . . -43.1(2) ?
    N5 C29 O14 Mn6 . . . . -2.9(3) ?
    C30 C29 O14 Mn6 . . . . 177.6(2) ?
    C34 C35 O15 Mn2 . . . . -164.4(2) ?
    C30 C35 O15 Mn2 . . . . 18.0(4) ?
    O17 C79 O16 Mn1 . . . . -10.1(6) ?
    O16 C79 O17 Mn5 . . . . -3.2(5) ?
    O19 C77 O18 Mn1 . . . . 7.2(5) ?
    O19 C77 O18 Mn4 . . . . 123.5(3) ?
    O18 C77 O19 Mn6 . . . . -1.8(5) ?
    C35 O15 Mn2 O2 . . . . 161.5(3) ?
    C35 O15 Mn2 N5 . . . . -19.2(3) ?
    C35 O15 Mn2 N6 . . . . -109.5(3) ?
    C35 O15 Mn2 O20 . . . . 73.5(3) ?
    N1 O1 Mn2 O2 . . . . 1.25(17) ?
    Mn1 O1 Mn2 O2 . . . . 179.29(13) ?
    N1 O1 Mn2 N5 . . . . -177.28(18) ?
    Mn1 O1 Mn2 N5 . . . . 0.76(13) ?
    N1 O1 Mn2 N6 . . . . -87.06(18) ?
    Mn1 O1 Mn2 N6 . . . . 90.98(13) ?
    N1 O1 Mn2 O20 . . . . 89.89(17) ?
    Mn1 O1 Mn2 O20 . . . . -92.07(13) ?
    C7 O3 Mn3 N1 . . . . -26.1(3) ?
    C7 O3 Mn3 N8 . . . . 178.7(3) ?
    C7 O3 Mn3 O5 . . . . 76.6(3) ?
    N2 O4 Mn3 N1 . . . . 111.33(18) ?
    Mn1 O4 Mn3 N1 . . . . -30.76(12) ?
    N2 O4 Mn3 N8 . . . . -93.42(18) ?
    Mn1 O4 Mn3 N8 . . . . 124.48(12) ?
    N2 O4 Mn3 O5 . . . . 8.83(17) ?
    Mn1 O4 Mn3 O5 . . . . -133.26(12) ?
    C14 O6 Mn4 N2 . . . . -10.1(3) ?
    C14 O6 Mn4 N10 . . . . 160.0(3) ?
    C14 O6 Mn4 O8 . . . . -106.3(3) ?
    C14 O6 Mn4 O18 . . . . 68.5(3) ?
    C21 O9 Mn5 N3 . . . . 18.6(3) ?
    C21 O9 Mn5 N12 . . . . -163.1(3) ?
    C21 O9 Mn5 O11 . . . . 108.3(3) ?
    C21 O9 Mn5 O17 . . . . -74.1(3) ?
    C28 O12 Mn6 N4 . . . . -30.0(3) ?
    C28 O12 Mn6 O14 . . . . 144.6(2) ?
    C28 O12 Mn6 N14 . . . . -124.5(3) ?
    C28 O12 Mn6 O19 . . . . 60.2(2) ?
loop_
    _geom_hbond_atom_site_label_D
    _geom_hbond_atom_site_label_H
    _geom_hbond_atom_site_label_A
    _geom_hbond_site_symmetry_A
    _geom_hbond_distance_DH
    _geom_hbond_distance_HA
    _geom_hbond_distance_DA
    _geom_hbond_angle_DHA
    C44 H44 O11 . 0.95 2.47 3.413(4) 173.4
    C47 H47 N14 . 0.95 2.68 3.599(5) 162.1
    C51 H51A O18 . 0.98 2.50 3.360(4) 146.7
    N7 H7 O25B . 0.88 1.88 2.658(9) 146.8
    N9 H9 O17 3_666 0.88 2.07 2.898(3) 156.0
    N11 H11A O14 3_665 0.88 2.00 2.869(3) 168.3
    N13 H13A O2 1_455 0.88 1.99 2.827(4) 159.3
    N15 H15 O8 2_655 0.88 1.96 2.800(4) 158.8
    N7B H7B O21 . 0.88 2.11 2.933(15) 155.0
    O20 H20A O22 4_575 0.847(19) 1.85(2) 2.681(5) 168(5)
    O20 H20A O22B 4_575 0.847(19) 1.96(4) 2.75(3) 155(4)
    O22 H22A O24 . 0.84 1.97 2.746(7) 154.3
    O24 H24A O21 . 0.84 2.03 2.808(6) 154.2
    O25B H25A O23B . 0.84 1.91 2.601(9) 138.1
    O22B H22C O21B 3_776 0.84 2.48 3.29(4) 160.4
    O23 H23 O12 4_576 0.84 2.19 2.828(9) 132.8
    O23B H23B O12 4_576 0.84 2.08 2.897(6) 164.5
data_global
_journal_date_recd_electronic     2012-10-31
_journal_date_accepted     2012-11-16
_journal_name_full     'Acta Crystallographica, Section E'
_journal_year     2012
_journal_volume     68
_journal_issue     12
_journal_page_first     m1521
_journal_page_last     m1522
_journal_paper_category     QM
_journal_paper_doi     10.1107/S1600536812047228
_journal_coeditor_code     PK2457
_publ_contact_author_name     'Curtis M. Zaleski*'
_publ_contact_author_address
;
Department of Chemistry
Shippensburg University
1871 Old Main Dr.
Shippensburg, PA 17257, USA
;
_publ_contact_author_email     'cmzaleski@ship.edu'
_publ_contact_author_fax     '717-477-4048'
_publ_contact_author_phone     '717-477-1522'
_publ_section_title
;\
Pentakis(\m~3~-<i>N</i>,2-dioxidobenzene-1-carboximidato)di-\m~2~-formato-\
methanolpentakis(1<i>H</i>-imidazole)pentamanganese(III)manganese(II)--\
methanol--water (1/3.36/0.65)
;
loop_
    _publ_author_name
    _publ_author_footnote
    _publ_author_address
    'Tigyer, Benjamin R.' .
;
Department of Chemistry
Shippensburg University
1871 Old Main Dr.
Shippensburg, PA 17257, USA
;
    'Zeller, Matthias' .
;
Department of Chemistry
Youngstown State University
1 University Plaza
Youngstown, OH 44555,
USA
;
    'Zaleski, Curtis M.' .
;
Department of Chemistry
Shippensburg University
1871 Old Main Dr.
Shippensburg, PA 17257, USA
;
_publ_section_synopsis     .
