# Supplementary material for: Penta­kis­(μ3-N,2-di­oxido­benzene-1-car­box­imid­ato)di-μ2-formato-penta­kis­(1H-imidazole)­methanolpenta­manganese(III)man­gan­ese(II)–methanol–water (1/3.36/0.65)
Source: Acta Crystallogr Sect E Struct Rep Online. 2012 Nov 24;68(Pt 12):m1521–2. doi: 10.1107/S1600536812047228 (PMC3588767; doi:10.1107/S1600536812047228)
Supplement: Supplementary file 2 [file e-68-m1521-Isup2.hkl]

#
# h,k,l, Fc-squared, Fo-squared, sigma(Fo-squared), status flag,
# d-spacing and 1/sqrt(w), where w is weight used in the refinement
#
data_I
_shelx_title ' 12mz379_0m in P2(1)/c'
_shelx_refln_list_code          4
_shelx_F_calc_maximum      585.37
_exptl_crystal_F_000      3384.74
_reflns_d_resolution_high  0.7373

loop_
 _symmetry_equiv_pos_as_xyz
 'x, y, z'
 '-x, y+1/2, -z+1/2'
 '-x, -y, -z'
 'x, -y-1/2, z-1/2'

_cell_length_a    13.2053
_cell_length_b    24.6208
_cell_length_c    21.4907
_cell_angle_alpha  90.000
_cell_angle_beta  101.861
_cell_angle_gamma  90.000
_shelx_F_squared_multiplier     1.000

loop_
 _refln_index_h
 _refln_index_k
 _refln_index_l
 _refln_F_squared_calc
 _refln_F_squared_meas
 _refln_F_squared_sigma
 _refln_observed_status
   1   0   0     251332.94     247691.73      5310.46 o
   2   0   0      29175.97      26778.94       342.83 o
   3   0   0       3689.96       3668.61        60.19 o
   4   0   0      24180.66      30653.21       401.01 o
   5   0   0      14029.28      15047.45       211.64 o
   6   0   0      27170.08      27369.06       370.17 o
   7   0   0         60.15         35.88        16.93 o
   8   0   0       3901.08       3939.04        71.56 o
   9   0   0       3850.67       3136.68        68.33 o
  10   0   0       6610.43       6650.12       114.15 o
  11   0   0      28471.68      29054.69       360.75 o
  12   0   0      15648.06      15716.87       331.36 o
  13   0   0       8115.30       9185.88       373.42 o
  14   0   0         11.01          0.00       113.52 o
  15   0   0       3918.51       3739.74       168.20 o
  16   0   0       1878.15       1849.40       191.30 o
  17   0   0        427.40        263.65       140.64 o
   1   1   0      21224.48      26381.41       236.15 o
   2   1   0      28424.60      31238.66       260.08 o
   3   1   0       8963.34       8902.86        88.69 o
   4   1   0        130.10        139.41        13.18 o
   5   1   0          6.15         22.28        10.46 o
   6   1   0       2585.94       2813.61        40.21 o
   7   1   0       5861.11       5461.90        65.08 o
   8   1   0        378.23        345.34        19.27 o
   9   1   0       5911.52       5990.56        70.34 o
  10   1   0       1286.18       1227.55        38.54 o
  11   1   0        341.26        524.22        36.97 o
  12   1   0       8998.77       9715.18       168.81 o
  13   1   0       2678.26       2709.86       122.06 o
  14   1   0        780.88        477.53        85.63 o
  15   1   0         13.28         25.94        68.71 o
  16   1   0        642.74        597.94        82.31 o
  17   1   0         59.46          0.00        94.50 o
   0   2   0     149700.53     181179.34      2370.71 o
   1   2   0      39951.98      41723.61       323.74 o
   2   2   0       6994.12       6773.09        57.29 o
   3   2   0        409.56       1830.89        23.80 o
   4   2   0        250.79        695.50        15.81 o
   5   2   0       9294.51       9708.24        94.54 o
   6   2   0       2564.06       2263.90        40.01 o
   7   2   0       1286.90       1277.56        29.77 o
   8   2   0        650.19        697.35        26.42 o
   9   2   0        182.80        145.05        20.72 o
  10   2   0        292.12        216.47        22.22 o
  11   2   0      17087.86      17346.34       196.04 o
  12   2   0       9136.54       8955.43       140.19 o
  13   2   0        650.15        830.72        63.71 o
  14   2   0         32.49          6.12        54.21 o
  15   2   0        403.52        397.07        66.67 o
  16   2   0        106.91         70.33        61.99 o
  17   2   0        818.85        826.79       129.83 o
   1   3   0      23338.49      25634.30       199.62 o
   2   3   0         43.69        112.34         6.23 o
   3   3   0      29756.82      37833.55       327.54 o
   4   3   0      24057.86      25580.90       205.92 o
   5   3   0       8303.25       8036.26        78.77 o
   6   3   0       1527.66       1749.27        37.83 o
   7   3   0       6279.92       6064.47        70.82 o
   8   3   0        791.99       1009.63        30.95 o
   9   3   0        160.68         84.65        24.54 o
  10   3   0        141.34         78.34        19.10 o
  11   3   0        361.13        346.96        34.59 o
  12   3   0        121.31        239.73        33.08 o
  13   3   0       1788.26       1688.66        80.46 o
  14   3   0        377.57        353.98        59.94 o
  15   3   0        140.56         46.33        54.10 o
  16   3   0       1987.68       2155.00       119.66 o
  17   3   0        368.57        174.19        81.61 o
   0   4   0      31842.88      33202.68       364.60 o
   1   4   0       7751.95       7969.65        66.67 o
   2   4   0     101991.88     106544.93       845.76 o
   3   4   0      20647.07      18274.24       148.37 o
   4   4   0       2280.64       1962.43        25.50 o
   5   4   0        331.43        527.34        21.51 o
   6   4   0        489.72        710.32        23.53 o
   7   4   0        963.82       1154.69        28.75 o
   8   4   0        813.11        858.81        30.11 o
   9   4   0          9.75          0.00        26.63 o
  10   4   0       2462.01       2596.25        50.35 o
  11   4   0         13.24          5.00        24.39 o
  12   4   0       2509.41       2540.87        64.04 o
  13   4   0       1233.95       1314.58        73.84 o
  14   4   0         27.62         30.81        54.41 o
  15   4   0        173.72         29.53        67.24 o
  16   4   0          3.25        105.81        90.33 o
  17   4   0        551.86        410.87       121.68 o
   1   5   0        113.19        266.88        10.87 o
   2   5   0      60587.57      68151.24       526.60 o
   3   5   0       1495.24       1596.02        21.49 o
   4   5   0       2788.10       2097.57        29.34 o
   5   5   0      17417.54      16260.57       155.91 o
   6   5   0        337.59        130.75        14.31 o
   7   5   0       8215.40       9143.04       108.10 o
   8   5   0       5294.03       5426.08        77.27 o
   9   5   0      31298.88      32355.54       327.67 o
  10   5   0       7628.08       7379.33       102.33 o
  11   5   0        370.90        323.83        32.07 o
  12   5   0       3402.71       3564.00        74.01 o
  13   5   0          2.42          2.30        45.72 o
  14   5   0       2662.94       2662.71       108.54 o
  15   5   0         42.41          0.00        81.05 o
  16   5   0       2994.82       3134.35       191.77 o
  17   5   0        139.06        136.80       124.91 o
   0   6   0      57586.35      69947.62       764.70 o
   1   6   0      40733.67      43985.84       343.23 o
   2   6   0      16920.50      19632.18       159.12 o
   3   6   0       1183.50       1057.92        17.43 o
   4   6   0      17243.50      16947.53       142.36 o
   5   6   0       9292.48       8868.24        85.81 o
   6   6   0       9341.94       9236.85        92.04 o
   7   6   0      19818.25      18233.96       163.01 o
   8   6   0         48.92        134.96        18.90 o
   9   6   0       4256.17       4109.82        63.43 o
  10   6   0        697.46        628.10        35.20 o
  11   6   0       3716.51       3808.43        72.75 o
  12   6   0       6582.90       6296.27       114.75 o
  13   6   0       3252.76       3517.16        86.05 o
  14   6   0          9.96          3.41        55.22 o
  15   6   0          7.00          0.00        80.38 o
  16   6   0        268.44        291.41       116.09 o
  17   6   0        628.30        611.07       106.86 o
   1   7   0         27.42        167.10         9.55 o
   2   7   0        399.52        894.82        17.30 o
   3   7   0       6746.49       7446.05        68.99 o
   4   7   0       2568.52       2913.73        38.11 o
   5   7   0       1966.18       1614.72        29.00 o
   6   7   0       8003.80       7527.73        75.81 o
   7   7   0       1511.25       1280.86        28.80 o
   8   7   0       6576.82       5959.49        82.68 o
   9   7   0         61.06        161.07        32.00 o
  10   7   0       2762.41       2551.73        60.97 o
  11   7   0       1538.16       1437.29        68.76 o
  12   7   0       1457.72       1585.49        69.82 o
  13   7   0        589.14        601.92        53.70 o
  14   7   0       2170.40       2111.12       120.06 o
  15   7   0        143.13        104.32        66.90 o
  16   7   0        160.42         39.28       105.88 o
  17   7   0         57.77         69.03        67.28 o
   0   8   0      10180.00      10643.88       131.82 o
   1   8   0       8926.05      10574.96        92.01 o
   2   8   0        716.80       1067.25        20.14 o
   3   8   0       3209.09       3504.03        39.71 o
   4   8   0      27186.36      27926.13       227.24 o
   5   8   0      52836.93      58924.45       465.15 o
   6   8   0       6269.89       6213.99        64.90 o
   7   8   0       2394.72       2468.35        37.67 o
   8   8   0      16161.17      17387.81       156.22 o
   9   8   0       1697.39       1563.83        47.69 o
  10   8   0       4465.21       4605.78        87.93 o
  11   8   0       4515.67       3878.74       127.21 o
  12   8   0       7172.08       7328.67       132.77 o
  13   8   0       4965.86       5374.35       111.20 o
  14   8   0        199.68         55.07        82.28 o
  15   8   0       2855.00       2744.81       127.66 o
  16   8   0       1337.51       1205.57       139.06 o
   1   9   0       1662.52       2485.81        32.77 o
   2   9   0       8311.83       7919.68        74.08 o
   3   9   0       4132.44       4702.06        49.30 o
   4   9   0       3620.56       5034.46        53.59 o
   5   9   0         83.38        172.69        12.78 o
   6   9   0       3924.80       2983.00        39.90 o
   7   9   0      18826.79      18315.56       161.01 o
   8   9   0       5531.25       5841.99        77.27 o
   9   9   0       2075.43       1882.82        49.28 o
  10   9   0       1329.54       1346.04        62.66 o
  11   9   0       1505.37       1356.45        92.01 o
  12   9   0        452.35        329.60        45.01 o
  13   9   0          4.51         13.98        42.71 o
  14   9   0       3917.32       4234.18       146.45 o
  15   9   0        501.57        500.03        99.14 o
  16   9   0         64.13         31.01        68.22 o
   0  10   0      40188.82      33198.45       443.95 o
   1  10   0       2806.20       2880.08        35.82 o
   2  10   0       1160.58       1051.63        20.95 o
   3  10   0        563.82        551.66        17.59 o
   4  10   0       2046.37       1488.35        26.33 o
   5  10   0        994.46       1087.06        27.16 o
   6  10   0         57.47        201.04        14.84 o
   7  10   0       1096.88        980.10        25.81 o
   8  10   0        909.13        931.23        38.78 o
   9  10   0       4724.99       4818.32        90.73 o
  10  10   0         39.62         31.86        42.32 o
  11  10   0        681.06        677.05        51.93 o
  12  10   0         39.39         10.50        38.60 o
  13  10   0        388.29        175.29        82.40 o
  14  10   0       1757.67       1747.83        85.54 o
  15  10   0       3899.44       4138.58       158.98 o
  16  10   0       3778.74       3808.39       147.22 o
   1  11   0        541.04        829.45        20.66 o
   2  11   0       7281.35       6338.99        65.36 o
   3  11   0       1046.91        811.27        21.28 o
   4  11   0       1803.44       2293.77        35.84 o
   5  11   0       2523.42       2756.27        37.99 o
   6  11   0        107.60         84.05        14.14 o
   7  11   0         93.16         67.93        14.44 o
   8  11   0       4980.48       4635.77        89.82 o
   9  11   0      12753.48      13225.39       181.09 o
  10  11   0         32.61        104.40        45.02 o
  11  11   0        135.73         60.70        39.32 o
  12  11   0          9.05         13.49        38.83 o
  13  11   0        824.05        912.01        89.49 o
  14  11   0         17.08        108.13        54.45 o
  15  11   0        311.58        352.29        73.00 o
  16  11   0        423.96        153.38        81.59 o
   0  12   0        679.62       1001.89        32.66 o
   1  12   0       2677.49       3153.67        40.43 o
   2  12   0      25668.84      26745.00       222.45 o
   3  12   0       6677.23       6856.36        70.80 o
   4  12   0        472.29        386.80        18.65 o
   5  12   0       2126.35       2053.89        34.39 o
   6  12   0        438.31        435.53        22.19 o
   7  12   0        130.99         80.00        18.39 o
   8  12   0      10485.50      10060.10       158.33 o
   9  12   0       4034.44       3982.13        87.23 o
  10  12   0      10327.88      10046.54       148.58 o
  11  12   0        537.66        594.88        51.76 o
  12  12   0         20.22          0.68        43.74 o
  13  12   0       1609.76       1646.25        83.25 o
  14  12   0        900.42       1014.88        73.75 o
  15  12   0         95.04         66.99        54.38 o
  16  12   0         51.81          0.00        93.83 o
   1  13   0       6871.35       7149.51        73.44 o
   2  13   0      18684.40      18201.65       157.84 o
   3  13   0        477.57        711.17        28.79 o
   4  13   0       1056.44        964.03        24.47 o
   5  13   0        256.03        250.66        21.20 o
   6  13   0       7173.69       7191.19        86.90 o
   7  13   0       6634.36       6537.49        90.36 o
   8  13   0      12949.15      12182.06       185.37 o
   9  13   0       5316.49       4988.11        99.09 o
  10  13   0       1043.89       1092.24        58.00 o
  11  13   0        655.65        594.81        51.16 o
  12  13   0        108.21         50.83        39.86 o
  13  13   0        734.08        706.87        56.29 o
  14  13   0       5145.40       5342.28       122.68 o
  15  13   0        876.19        900.01        80.75 o
  16  13   0        571.51        514.55       108.84 o
   0  14   0       3261.13       2925.04        59.71 o
   1  14   0      34125.41      33931.40       278.84 o
   2  14   0      50444.41      51460.13       412.55 o
   3  14   0          5.20         14.82        13.93 o
   4  14   0       2417.19       2595.41        40.10 o
   5  14   0         25.23        263.32        38.81 o
   6  14   0        166.32        257.23        32.84 o
   7  14   0      15685.62      14916.67       189.35 o
   8  14   0        122.72        292.19        45.30 o
   9  14   0       2836.33       2407.12        77.50 o
  10  14   0        743.66        758.90        56.24 o
  11  14   0        434.33        320.16        43.82 o
  12  14   0       1020.53        900.34        58.43 o
  13  14   0        602.46        534.26        53.06 o
  14  14   0        148.62        278.69        52.69 o
  15  14   0        254.06        204.56        60.75 o
   1  15   0       2486.66       2793.30        44.46 o
   2  15   0      20528.52      20323.81       177.87 o
   3  15   0       2047.81       2168.65        39.06 o
   4  15   0       2967.65       2681.17        41.38 o
   5  15   0       5776.95       5327.76        82.76 o
   6  15   0        532.47        472.44        32.79 o
   7  15   0         34.20        145.20        30.45 o
   8  15   0        574.88        571.49        52.86 o
   9  15   0       2963.48       2839.15        88.01 o
  10  15   0       5106.25       5501.62       112.69 o
  11  15   0       4791.74       4646.98       102.20 o
  12  15   0        314.89        227.88        48.61 o
  13  15   0        785.64        634.46        56.12 o
  14  15   0       1245.31       1251.56        76.16 o
  15  15   0          3.63         35.83        59.48 o
   0  16   0         28.02         28.27        22.19 o
   1  16   0       4914.69       4382.15        57.85 o
   2  16   0        358.22        447.37        27.05 o
   3  16   0       4723.17       3893.76        53.49 o
   4  16   0       3639.18       3797.15        54.43 o
   5  16   0          4.35         20.43        30.52 o
   6  16   0         73.46         18.53        20.46 o
   7  16   0       3251.41       2966.46        77.13 o
   8  16   0       7993.45       7810.67       144.16 o
   9  16   0       1277.13       1247.56        67.36 o
  10  16   0        662.34        628.74        49.35 o
  11  16   0        932.95       1038.25        63.94 o
  12  16   0       1980.66       2050.34        93.72 o
  13  16   0       1974.21       1837.63        88.39 o
  14  16   0          2.00         55.27        56.46 o
  15  16   0        300.40        308.18        62.00 o
   1  17   0        119.58         65.41        17.29 o
   2  17   0      23467.89      22514.52       227.61 o
   3  17   0      13596.28      13802.63       133.86 o
   4  17   0        962.02        856.52        33.44 o
   5  17   0       1527.93       1589.61        40.68 o
   6  17   0         54.45         22.91        21.41 o
   7  17   0        286.85        240.78        41.30 o
   8  17   0        934.58        928.02        68.12 o
   9  17   0        814.06        769.86        58.52 o
  10  17   0        675.96        584.03        52.81 o
  11  17   0       1803.15       2026.39        82.51 o
  12  17   0        282.48        209.68        74.67 o
  13  17   0        643.29        643.43        70.88 o
  14  17   0        502.06        522.67        73.31 o
  15  17   0         41.29         59.74       111.91 o
   0  18   0      10876.35      10692.82       307.60 o
   1  18   0       4694.06       4558.80        63.76 o
   2  18   0      10227.43      10413.11       116.04 o
   3  18   0         53.26         55.26        23.02 o
   4  18   0       1343.88       1284.07        38.45 o
   5  18   0         28.33         50.84        20.91 o
   6  18   0         20.64         25.12        28.74 o
   7  18   0        357.64        378.83        41.26 o
   8  18   0       1896.31       1819.49        63.61 o
   9  18   0       1222.22       1148.75        58.56 o
  10  18   0       1261.87       1012.11        75.07 o
  11  18   0        476.04        538.85        64.57 o
  12  18   0        671.98        632.60        76.54 o
  13  18   0       2150.58       2164.01       108.89 o
  14  18   0        174.26        153.35        85.01 o
   1  19   0       1543.20       1354.80        44.84 o
   2  19   0        327.65        373.88        24.21 o
   3  19   0       2931.65       2727.66        57.46 o
   4  19   0       1189.22       1155.88        40.41 o
   5  19   0       1049.52        930.79        36.58 o
   6  19   0        400.99        428.95        39.49 o
   7  19   0       7142.30       6914.24       117.95 o
   8  19   0       2184.41       2029.03        73.53 o
   9  19   0        258.01        192.38        42.67 o
  10  19   0       1586.26       1331.67        85.19 o
  11  19   0       1254.22       1374.44        88.56 o
  12  19   0        916.13        952.51        76.48 o
  13  19   0         38.81         80.71        65.21 o
  14  19   0        823.52        825.80        87.72 o
   0  20   0        103.06        232.07       105.64 o
   1  20   0       3452.24       3454.96        61.92 o
   2  20   0       2891.74       3052.79        58.41 o
   3  20   0        162.47         89.68        26.97 o
   4  20   0        490.92        428.72        31.11 o
   5  20   0       8115.18       8169.95       113.18 o
   6  20   0       3567.88       3557.18        84.03 o
   7  20   0        526.39        388.67        41.74 o
   8  20   0         71.85          5.66        42.33 o
   9  20   0        298.78        229.21        46.12 o
  10  20   0        254.46        214.00        50.96 o
  11  20   0          3.26         46.00        73.91 o
  12  20   0        379.42        421.16        59.17 o
  13  20   0        245.86        231.38        66.27 o
   1  21   0      16031.66      15516.69       150.52 o
   2  21   0       4336.71       4241.92        71.67 o
   3  21   0        250.88        248.12        30.09 o
   4  21   0        246.46        227.71        34.52 o
   5  21   0        873.69        816.66        42.83 o
   6  21   0        106.00        187.43        41.00 o
   7  21   0        269.43        145.37        53.08 o
   8  21   0        176.08        102.94        45.53 o
   9  21   0        103.48         53.45        41.98 o
  10  21   0       1058.75        999.23        66.85 o
  11  21   0         66.65        104.28        50.18 o
  12  21   0       1615.03       1652.68        87.75 o
  13  21   0        560.56        417.03        70.79 o
   0  22   0        132.96        108.79        31.27 o
   1  22   0        244.26        276.26        28.23 o
   2  22   0         10.79         21.41        25.99 o
   3  22   0          1.01          0.00        26.45 o
   4  22   0        532.42        357.32        33.69 o
   5  22   0       1967.17       2211.60        84.71 o
   6  22   0       1698.84       1693.87        84.41 o
   7  22   0       1918.72       1878.18        85.39 o
   8  22   0       1602.88       1471.84        68.05 o
   9  22   0         66.56         48.70        44.87 o
  10  22   0        215.06        245.01        52.54 o
  11  22   0          0.80          3.11        42.42 o
  12  22   0         10.11          0.40        48.28 o
  13  22   0         38.78         91.94        59.81 o
   1  23   0       3807.62       3534.48        70.54 o
   2  23   0       6649.99       6765.83        94.99 o
   3  23   0       1418.18       1405.39        49.36 o
   4  23   0       2696.25       2649.36        64.92 o
   5  23   0       1796.87       2023.98        87.52 o
   6  23   0       2498.65       2850.90       144.16 o
   7  23   0        630.06        670.78        66.90 o
   8  23   0        408.52        431.95        56.12 o
   9  23   0         15.98         10.95        46.30 o
  10  23   0         37.11         31.20        44.65 o
  11  23   0         11.37         30.43        44.82 o
  12  23   0        932.84        850.55        69.69 o
   0  24   0       1149.80        973.61        65.29 o
   1  24   0       3949.55       3798.73        74.54 o
   2  24   0       4552.95       4330.50        75.37 o
   3  24   0        428.56        313.49        36.35 o
   4  24   0       3882.15       3767.53        84.56 o
   5  24   0        103.97          0.00        79.57 o
   6  24   0         28.39          0.00        97.44 o
   7  24   0       4749.14       4670.19       110.70 o
   8  24   0        199.49        152.39        66.73 o
   9  24   0        643.31        590.98        64.51 o
  10  24   0          9.27          7.95        49.52 o
  11  24   0          7.22         49.74        48.47 o
  12  24   0         57.62         65.94        50.91 o
   1  25   0        104.75        126.90        34.66 o
   2  25   0       3899.00       3957.30        82.65 o
   3  25   0         25.13         29.40        33.18 o
   4  25   0         74.68         75.81        41.17 o
   5  25   0        433.11        436.17        55.75 o
   6  25   0        575.43        481.95        64.13 o
   7  25   0        541.74        468.60        54.18 o
   8  25   0         84.57        112.07        65.52 o
   9  25   0         69.73         72.71        53.23 o
  10  25   0       2095.76       2034.58        92.79 o
  11  25   0       3575.55       3823.43       113.98 o
   0  26   0        762.81        665.86        69.87 o
   1  26   0        476.32        398.58        47.93 o
   2  26   0        144.48        117.16        37.90 o
   3  26   0        275.91        202.90        56.62 o
   4  26   0        970.50        879.37        57.83 o
   5  26   0        124.60         53.57        41.95 o
   6  26   0       1412.83       1409.81        76.29 o
   7  26   0         46.38          0.00        46.36 o
   8  26   0       1899.54       2135.70       114.31 o
   9  26   0          5.22          0.00        63.04 o
  10  26   0       1154.60       1219.62        73.75 o
   1  27   0        209.02        216.12        49.58 o
   2  27   0        513.21        552.07        54.49 o
   3  27   0       1439.98       1385.64        84.44 o
   4  27   0         83.53         68.14        48.30 o
   5  27   0        121.60         88.22        41.35 o
   6  27   0        594.67        612.21        54.05 o
   7  27   0        200.10        225.40        51.22 o
   8  27   0       2212.48       2328.49        92.29 o
   9  27   0          9.64          9.41        48.22 o
  10  27   0        843.99        919.69        80.41 o
   0  28   0       1571.53       1543.73        91.40 o
   1  28   0        777.15        686.81        75.45 o
   2  28   0        129.87        100.26        43.14 o
   3  28   0        949.68       1005.74        70.68 o
   4  28   0       2658.88       2821.64        92.76 o
   5  28   0         35.08         33.95        42.90 o
   6  28   0       1549.89       1619.18        75.72 o
   7  28   0         24.38        121.46        51.14 o
   8  28   0        299.03        353.03        57.19 o
   9  28   0         47.76          6.58        46.67 o
   1  29   0        121.54        162.47        57.22 o
   2  29   0       1102.98       1088.93        73.52 o
   3  29   0        530.76        613.98       182.57 o
   4  29   0       1757.38       1767.94        98.71 o
   5  29   0         81.62         72.59        47.83 o
   6  29   0        360.67        427.89        55.78 o
   7  29   0       2688.04       2859.41        99.02 o
   8  29   0       3968.77       4102.60       113.03 o
   0  30   0        272.65        114.35        94.23 o
   1  30   0        236.20        274.31        47.46 o
   2  30   0       1773.60       1943.26        84.36 o
   4  30   0        175.24        123.95        66.83 o
   5  30   0       1762.10       1628.34        85.90 o
   6  30   0       1062.67       1232.78        80.09 o
   7  30   0         44.62         15.38        55.73 o
   1  31   0       2401.45       2685.77        80.18 o
   2  31   0         30.95          8.33        71.38 o
   3  31   0        161.20        318.91       106.97 o
   4  31   0       1603.20       1793.49       102.09 o
   5  31   0        110.70        146.83        71.87 o
   6  31   0        319.28        345.09        81.48 o
   0  32   0         47.14         48.41        58.80 o
   1  32   0         19.90         61.83        46.48 o
   2  32   0        449.03        588.30        84.91 o
   3  32   0         19.52         49.48        68.00 o
   4  32   0         57.33          0.00       118.39 o
   1  33   0        129.20        159.77        57.73 o
   2  33   0        233.56        275.33        67.25 o
 -17   1   1        120.41        192.76       105.38 o
 -16   1   1        477.80        494.47       101.41 o
 -15   1   1          7.77          0.00       120.15 o
 -14   1   1         59.34         11.15        86.99 o
 -13   1   1          2.78         33.72        74.96 o
 -12   1   1        681.05        544.27        46.66 o
 -11   1   1       1038.70        826.96        39.14 o
 -10   1   1       2524.30       2817.49        51.77 o
  -9   1   1       2887.18       3166.93        52.12 o
  -8   1   1      12533.01      13404.75       145.29 o
  -7   1   1       7561.30       5823.96        74.13 o
  -6   1   1       3118.62       3426.93        51.38 o
  -5   1   1       2021.34       2003.07        33.33 o
  -4   1   1      18695.45      19372.09       173.64 o
  -3   1   1      25549.77      29882.96       271.74 o
  -2   1   1       1106.50       1819.76        21.10 o
  -1   1   1      88464.86      91455.95       941.17 o
   2   1   1      32532.71      38587.40       320.48 o
   3   1   1       6274.76       7027.51        61.61 o
   4   1   1      36714.55      39057.91       307.94 o
   5   1   1        241.44         31.53         9.21 o
   6   1   1       7126.72       6546.43        65.67 o
   7   1   1       5756.41       5349.54        64.64 o
   8   1   1       6977.64       7535.87        81.70 o
   9   1   1      30925.07      31403.19       264.38 o
  10   1   1      11387.18      11356.17       115.01 o
  11   1   1       7358.99       7274.59       110.70 o
  12   1   1        842.47        710.69        58.17 o
  13   1   1          7.50         29.85        53.13 o
  14   1   1        766.42        672.04        70.48 o
  15   1   1       2382.71       2586.44        99.69 o
  16   1   1        758.92        992.36        87.42 o
  17   1   1          2.00          1.70        82.14 o
 -17   2   1         73.18          0.00        89.87 o
 -16   2   1         45.04          0.00        54.81 o
 -15   2   1       1340.09       1152.43       109.11 o
 -14   2   1        679.34        586.60        68.02 o
 -13   2   1       2887.10       3012.58       100.48 o
 -12   2   1       1166.20       1213.52        53.99 o
 -11   2   1       6743.29       6744.53        98.97 o
 -10   2   1       4778.41       4823.15        69.08 o
  -9   2   1       1923.47       1474.48        36.89 o
  -8   2   1       1268.47       1028.85        31.84 o
  -7   2   1       1854.27       1751.87        36.59 o
  -6   2   1      13648.00      16515.75       169.32 o
  -5   2   1       1149.73        733.09        19.07 o
  -4   2   1       2021.78       2435.60        33.22 o
  -3   2   1      13424.67      19239.12       167.47 o
  -2   2   1       2036.48       1914.02        23.58 o
  -1   2   1      11938.22      14302.10       141.49 o
   0   2   1     104190.95     129927.41      1336.09 o
   1   2   1       1638.45       1300.22        17.05 o
   2   2   1       1083.76       1341.57        20.82 o
   3   2   1      60417.86      65503.34       544.07 o
   4   2   1       4155.39       4704.89        50.47 o
   5   2   1       7440.49       9174.03        90.91 o
   6   2   1       8963.85       9791.28        90.90 o
   7   2   1       1007.89       1402.37        31.68 o
   8   2   1       2187.46       2177.64        43.91 o
   9   2   1      19963.08      19356.26       172.64 o
  10   2   1       3262.80       3398.77        59.11 o
  11   2   1        308.59        251.35        35.68 o
  12   2   1       1334.77       1198.21        67.34 o
  13   2   1          8.88          0.00        50.54 o
  14   2   1        759.80        805.31        73.56 o
  15   2   1       3074.33       2891.68       119.55 o
  16   2   1       1691.33       2014.24       120.65 o
  17   2   1          2.07          0.00       147.45 o
 -17   3   1          5.50         38.97       102.50 o
 -16   3   1       4295.22       4312.83       146.78 o
 -15   3   1        240.88         69.99        58.57 o
 -14   3   1       2330.69       2281.70       103.15 o
 -13   3   1       1365.53       1453.13        69.95 o
 -12   3   1       6412.20       6554.28       110.70 o
 -11   3   1          2.53         10.47        27.91 o
 -10   3   1       7189.77       6778.75        86.29 o
  -9   3   1      19137.90      19887.55       194.69 o
  -8   3   1       2313.29       2130.27        42.31 o
  -7   3   1       4360.50       3875.82        57.45 o
  -6   3   1        837.97       1208.72        26.43 o
  -5   3   1        694.26        857.49        20.77 o
  -4   3   1       5050.11       5650.27        58.00 o
  -3   3   1       8127.38       8302.44        85.01 o
  -2   3   1      16187.46      17493.71       149.24 o
  -1   3   1      81229.60      92268.39       800.99 o
   0   3   1      53146.96      64504.64       517.73 o
   1   3   1       8358.10       6711.07        55.97 o
   2   3   1        248.95        483.87         8.92 o
   3   3   1       2884.01       2659.76        34.11 o
   4   3   1       9283.20       8951.04        85.76 o
   5   3   1        292.73        113.50        11.76 o
   6   3   1       3841.63       3817.78        49.03 o
   7   3   1       2771.25       3840.30        47.35 o
   8   3   1        564.12        589.81        29.72 o
   9   3   1       2129.65       2083.21        42.00 o
  10   3   1        153.65        217.74        25.07 o
  11   3   1       2583.74       2443.36        59.06 o
  12   3   1       8742.07       9080.42       141.10 o
  13   3   1       1071.31        793.90        76.21 o
  14   3   1       2751.93       2799.48       120.47 o
  15   3   1         72.53         83.02        63.71 o
  16   3   1       2046.49       2056.39       126.96 o
  17   3   1       1012.37        918.50       138.46 o
 -17   4   1        167.10        195.63        82.07 o
 -16   4   1         64.58         37.79        79.85 o
 -15   4   1          2.04          0.00        51.24 o
 -14   4   1        205.63        129.61        55.59 o
 -13   4   1        794.60        710.46        47.20 o
 -12   4   1       4498.94       4492.03        82.51 o
 -11   4   1          4.90         27.68        26.99 o
 -10   4   1      17359.49      18961.68       188.82 o
  -9   4   1       4690.41       4399.26        76.80 o
  -8   4   1        206.20        101.59        20.24 o
  -7   4   1       3655.59       3028.08        43.48 o
  -6   4   1       2778.72       2576.54        39.90 o
  -5   4   1       7863.11       7416.14        72.22 o
  -4   4   1         50.71        193.59        10.37 o
  -3   4   1     165494.55     187593.92      1508.93 o
  -2   4   1       8491.17       7929.81        73.28 o
  -1   4   1      50921.41      51364.80       397.44 o
   0   4   1       2606.33       4086.73        37.07 o
   1   4   1      11028.18      12689.86       103.54 o
   2   4   1       1738.08       1970.16        22.16 o
   3   4   1       5254.94       6730.05        60.05 o
   4   4   1        907.99       1052.37        17.20 o
   5   4   1         75.63         58.85        11.90 o
   6   4   1        892.42        796.77        23.61 o
   7   4   1        256.04        246.54        17.33 o
   8   4   1       5214.96       6343.02        78.26 o
   9   4   1       1695.17       1588.67        36.06 o
  10   4   1        189.61        204.18        26.21 o
  11   4   1       8126.98       8059.55       112.63 o
  12   4   1       1300.18       1123.56        50.99 o
  13   4   1         16.83         32.80        53.38 o
  14   4   1       2158.17       2248.45       107.48 o
  15   4   1        569.52        528.64        88.11 o
  16   4   1         25.48          0.00       175.02 o
  17   4   1        763.75        850.09       165.41 o
 -17   5   1        102.63         19.27       113.72 o
 -16   5   1        707.91        663.07       107.54 o
 -15   5   1         22.98         13.14        52.07 o
 -14   5   1        178.38         63.05        55.18 o
 -13   5   1          4.68          0.00        34.61 o
 -12   5   1        280.71        187.46        40.29 o
 -11   5   1       1152.39       1049.10        46.31 o
 -10   5   1        243.49        376.06        30.54 o
  -9   5   1        452.60        216.79        39.42 o
  -8   5   1       6615.22       6812.77        84.22 o
  -7   5   1       7153.40       7241.29        82.67 o
  -6   5   1        163.63         77.03        17.42 o
  -5   5   1      35183.84      40884.05       328.25 o
  -4   5   1       1929.96       2484.95        30.15 o
  -3   5   1        157.67        246.64        10.25 o
  -2   5   1       3770.74       2862.03        30.10 o
  -1   5   1        260.36         62.06         6.66 o
   0   5   1       2755.27       3475.32        33.88 o
   1   5   1      24767.50      29143.83       229.12 o
   2   5   1        121.61        306.40        10.17 o
   3   5   1       9542.69      10602.96        90.45 o
   4   5   1        475.99        414.09        12.65 o
   5   5   1       1717.19       1657.93        33.30 o
   6   5   1       4339.43       3757.28        51.35 o
   7   5   1       4726.61       4839.54        69.26 o
   8   5   1       7026.44       6406.51        78.67 o
   9   5   1          9.73          6.11        21.64 o
  10   5   1        494.17        470.04        31.36 o
  11   5   1       1850.01       1913.48        55.07 o
  12   5   1        158.76        248.76        36.38 o
  13   5   1       6324.74       6526.20       165.63 o
  14   5   1       1492.51       1529.89        92.64 o
  15   5   1        220.62         68.53        80.63 o
  16   5   1        585.10        618.50       178.73 o
  17   5   1         62.25          0.00       117.16 o
 -17   6   1        183.56         96.97       142.95 o
 -16   6   1         57.28         73.83        89.46 o
 -15   6   1         94.19         44.75        57.19 o
 -14   6   1        143.45        105.49        62.67 o
 -13   6   1        565.14        523.38        52.63 o
 -12   6   1        833.53        711.93        53.99 o
 -11   6   1         38.59         77.25        36.56 o
 -10   6   1      14459.52      13994.11       162.67 o
  -9   6   1      13166.88      11866.73       129.46 o
  -8   6   1        627.63        591.42        24.69 o
  -7   6   1        160.60        419.98        20.58 o
  -6   6   1      13678.46      15985.37       154.78 o
  -5   6   1       3140.68       3144.66        46.21 o
  -4   6   1        367.40        352.50        14.94 o
  -3   6   1      49533.43      50049.82       418.39 o
  -2   6   1     185747.47     209920.66      1699.10 o
  -1   6   1       5985.50       7621.66        66.97 o
   0   6   1        131.07         87.24         7.75 o
   1   6   1       2628.56       2247.86        28.12 o
   2   6   1       6692.33       9103.44        79.24 o
   3   6   1        369.53        521.01        13.03 o
   4   6   1         91.28         95.13         8.39 o
   5   6   1       2963.76       2889.61        42.52 o
   6   6   1      18078.91      19393.23       170.23 o
   7   6   1      23477.29      23043.83       216.22 o
   8   6   1        591.39        532.58        25.20 o
   9   6   1       2581.79       2647.69        57.32 o
  10   6   1        107.54         93.34        25.14 o
  11   6   1       3867.98       4021.12        75.67 o
  12   6   1        587.85        521.91        41.54 o
  13   6   1          4.62         16.55        47.50 o
  14   6   1         85.38        101.88        61.84 o
  15   6   1         17.74          0.00        83.78 o
  16   6   1         22.44          0.00       188.97 o
  17   6   1        629.54        609.32        88.82 o
 -17   7   1        279.50        325.33       114.69 o
 -16   7   1       3616.87       3737.47       177.21 o
 -15   7   1       1879.42       2098.72       113.67 o
 -14   7   1        561.72        570.28        61.27 o
 -13   7   1        570.22        467.67        58.87 o
 -12   7   1       4045.94       3487.37        96.66 o
 -11   7   1        288.53        100.94        46.65 o
 -10   7   1        200.13         99.43        26.38 o
  -9   7   1       1087.27        754.44        31.98 o
  -8   7   1       7264.26       6968.56        76.94 o
  -7   7   1      22133.11      22478.19       192.83 o
  -6   7   1        350.75        232.93        16.14 o
  -5   7   1      28470.30      30438.03       249.46 o
  -4   7   1      22048.63      24310.27       198.96 o
  -3   7   1       2455.11       2792.11        33.76 o
  -2   7   1      20926.11      24043.64       193.86 o
  -1   7   1       6427.64       6873.08        62.87 o
   0   7   1        123.88         46.71         7.99 o
   1   7   1        832.07       1053.70        18.05 o
   2   7   1      30409.22      34887.62       277.29 o
   3   7   1      44108.79      44062.02       347.57 o
   4   7   1      31135.45      32643.10       261.90 o
   5   7   1      13612.19      11745.21       105.06 o
   6   7   1      11959.16      11318.88       103.62 o
   7   7   1        258.70        488.64        24.29 o
   8   7   1       5840.08       5717.03        81.13 o
   9   7   1         72.87         85.97        24.93 o
  10   7   1          9.02         11.74        24.50 o
  11   7   1         39.81         64.56        30.54 o
  12   7   1       1028.08        962.98        62.42 o
  13   7   1         63.21         34.91        38.27 o
  14   7   1        699.63        771.15        95.03 o
  15   7   1        633.19        298.20       104.24 o
  16   7   1        739.22        791.74       134.37 o
 -17   8   1        265.65        195.91        72.71 o
 -16   8   1         52.49        142.15       107.40 o
 -15   8   1          3.43         57.01        91.84 o
 -14   8   1       2819.38       3019.32       116.57 o
 -13   8   1         32.80         60.43        44.82 o
 -12   8   1         22.88         17.49        46.43 o
 -11   8   1        947.39        972.34        63.03 o
 -10   8   1         34.65         35.07        32.83 o
  -9   8   1          7.41         43.68        15.93 o
  -8   8   1       4672.79       4647.06        58.95 o
  -7   8   1      52704.21      52981.71       425.41 o
  -6   8   1      18425.85      18704.35       161.75 o
  -5   8   1      21258.73      23110.67       207.32 o
  -4   8   1      34176.49      34437.53       277.54 o
  -3   8   1       3743.68       3977.62        44.47 o
  -2   8   1      12698.13      13811.76       119.57 o
  -1   8   1       1253.37       1278.36        27.76 o
   0   8   1       6267.44       7281.09        67.99 o
   1   8   1        375.92        807.10        17.12 o
   2   8   1       2085.92       1306.33        21.80 o
   3   8   1       3767.85       3734.25        41.16 o
   4   8   1       1823.68       2404.29        31.35 o
   5   8   1        674.77       1064.42        23.19 o
   6   8   1       3438.63       3986.95        46.55 o
   7   8   1      53290.59      55155.79       442.08 o
   8   8   1       2235.55       2339.07        42.57 o
   9   8   1      26147.55      25935.19       267.66 o
  10   8   1       1182.88       1484.73        58.42 o
  11   8   1       1377.27       1328.69        70.42 o
  12   8   1       1766.54       1873.42        74.46 o
  13   8   1       1714.82       1950.09        74.57 o
  14   8   1        127.98         95.10        69.31 o
  15   8   1        315.69        333.28        79.46 o
  16   8   1        239.71        151.42        74.02 o
 -16   9   1        156.57         21.53        93.26 o
 -15   9   1       1109.65       1143.12       127.01 o
 -14   9   1        298.72        352.47        73.85 o
 -13   9   1          0.52          0.00        51.30 o
 -12   9   1          2.09          8.30        38.04 o
 -11   9   1       1605.76       1550.20        72.13 o
 -10   9   1         34.20         13.85        47.73 o
  -9   9   1      12837.49      14239.68       163.25 o
  -8   9   1      15288.47      15257.52       152.09 o
  -7   9   1      14773.81      13931.89       127.81 o
  -6   9   1      15460.07      15385.95       136.72 o
  -5   9   1       9739.67      10287.68        95.37 o
  -4   9   1      76960.60      81371.65       680.53 o
  -3   9   1       9574.15       9809.07        90.16 o
  -2   9   1       2843.99       3810.18        41.86 o
  -1   9   1       2569.89       2994.48        39.71 o
   0   9   1        930.74        986.53        22.60 o
   1   9   1       2514.56       3287.96        38.36 o
   2   9   1         52.55         30.15         8.85 o
   3   9   1       5326.94       5378.66        54.81 o
   4   9   1      63740.82      69148.75       541.97 o
   5   9   1       8938.99       8834.54        84.06 o
   6   9   1      26801.21      26709.46       222.71 o
   7   9   1      17060.52      16222.28       147.10 o
   8   9   1        402.68        446.01        44.69 o
   9   9   1      13709.39      14050.15       163.09 o
  10   9   1       4762.28       4538.74       105.45 o
  11   9   1       6233.92       5929.90       127.24 o
  12   9   1        395.02        347.91        52.27 o
  13   9   1        613.97        674.02        56.75 o
  14   9   1        394.38        371.28        75.81 o
  15   9   1       2876.07       3174.30       130.80 o
  16   9   1       1205.09       1346.72       107.01 o
 -16  10   1        274.01        257.35        78.49 o
 -15  10   1        652.28        441.53        94.48 o
 -14  10   1        662.67        594.67        81.88 o
 -13  10   1         21.45          0.00        60.78 o
 -12  10   1        241.06        145.70        45.04 o
 -11  10   1          5.62         30.51        33.42 o
 -10  10   1      12426.04      11878.50       169.48 o
  -9  10   1       1706.74       1754.22        59.22 o
  -8  10   1      23969.66      25719.49       261.46 o
  -7  10   1       1797.47       1685.90        32.03 o
  -6  10   1       1414.77       1236.39        29.02 o
  -5  10   1       9485.32       9395.99        89.26 o
  -4  10   1       3496.88       3412.65        41.67 o
  -3  10   1        449.22        253.31        14.78 o
  -2  10   1          1.84        164.54        11.58 o
  -1  10   1        246.24         92.17        11.71 o
   0  10   1        425.86        504.80        20.05 o
   1  10   1       7517.78       8474.58        80.52 o
   2  10   1       2874.45       2726.27        34.80 o
   3  10   1        290.51         32.17        10.29 o
   4  10   1          7.17         74.74        11.00 o
   5  10   1       2621.10       2249.46        32.95 o
   6  10   1       2329.46       2395.56        35.33 o
   7  10   1        486.60        346.30        19.08 o
   8  10   1       2873.78       3150.51        64.31 o
   9  10   1        879.26        761.01        43.74 o
  10  10   1       1409.56       1526.36        66.46 o
  11  10   1        574.02        268.29        62.65 o
  12  10   1         39.02         19.11        35.52 o
  13  10   1       1192.51       1115.06        74.64 o
  14  10   1        322.87        261.35        62.31 o
  15  10   1        244.73        168.72        64.07 o
  16  10   1         33.66        107.22        67.54 o
 -16  11   1        971.72        699.38        98.51 o
 -15  11   1        338.90        275.58        68.39 o
 -14  11   1       3951.18       3944.58       111.75 o
 -13  11   1        236.30        139.73        51.35 o
 -12  11   1        817.92        769.50        56.86 o
 -11  11   1         41.87          0.00        39.16 o
 -10  11   1         81.04        102.59        36.83 o
  -9  11   1       9972.05       9558.95       139.65 o
  -8  11   1       6837.20       6485.32        91.04 o
  -7  11   1      23254.59      21998.82       207.40 o
  -6  11   1        301.34        314.38        19.95 o
  -5  11   1       2918.54       2723.45        37.33 o
  -4  11   1       4244.50       3815.19        48.89 o
  -3  11   1        235.34        154.72        19.66 o
  -2  11   1        753.20        961.93        23.58 o
  -1  11   1        166.97         53.58        12.79 o
   0  11   1        103.97        139.59        14.97 o
   1  11   1      11926.77      12579.94       111.59 o
   2  11   1      11690.60      10395.80        95.49 o
   3  11   1       2958.34       3455.62        43.11 o
   4  11   1        241.74        221.40        14.11 o
   5  11   1       1199.27       1592.09        28.58 o
   6  11   1         75.77         59.58        17.19 o
   7  11   1       6575.46       7131.37        83.58 o
   8  11   1       3880.02       3639.46        67.45 o
   9  11   1          0.79         67.54        32.61 o
  10  11   1        748.66        584.88        56.23 o
  11  11   1        113.26         59.13        50.23 o
  12  11   1        806.88        782.12        58.02 o
  13  11   1        269.35        176.09        61.83 o
  14  11   1       1073.27       1072.30        72.03 o
  15  11   1        636.68        664.20        80.26 o
  16  11   1       3281.37       3292.82       140.42 o
 -16  12   1         30.90          0.00        75.91 o
 -15  12   1          0.96          0.00        44.86 o
 -14  12   1          8.20         41.72        51.77 o
 -13  12   1         43.72          0.00        39.84 o
 -12  12   1        582.84        617.51        55.40 o
 -11  12   1       1531.15       1414.28        65.62 o
 -10  12   1          0.52         42.43        39.16 o
  -9  12   1        338.30        273.27        36.09 o
  -8  12   1          1.24         76.85        26.36 o
  -7  12   1        208.18        195.92        24.74 o
  -6  12   1      17096.67      15556.81       152.62 o
  -5  12   1      16248.14      16291.52       156.81 o
  -4  12   1        369.37        386.45        16.80 o
  -3  12   1       4602.86       4694.80        54.16 o
  -2  12   1       6950.13       6532.67        67.15 o
  -1  12   1       4318.86       4727.11        57.40 o
   0  12   1         56.01          3.19        11.07 o
   1  12   1        161.53        237.32        14.60 o
   2  12   1        234.26        221.02        17.97 o
   3  12   1       7991.58       7697.68        77.45 o
   4  12   1        557.85        592.16        21.52 o
   5  12   1      27594.58      28853.59       241.11 o
   6  12   1       1260.60        946.40        30.13 o
   7  12   1       1031.39       1023.46        37.48 o
   8  12   1       2304.28       2356.93        73.13 o
   9  12   1         52.57         78.61        33.90 o
  10  12   1       4015.37       3894.91        89.63 o
  11  12   1        318.96        273.04        44.31 o
  12  12   1        243.94        171.46        49.39 o
  13  12   1        846.81        667.45        72.38 o
  14  12   1       1033.98       1047.31        74.38 o
  15  12   1       1056.19       1100.82       106.61 o
  16  12   1        705.10        765.03       102.41 o
 -16  13   1       1940.06       1895.29       133.99 o
 -15  13   1        728.44        927.37        65.75 o
 -14  13   1        774.98        843.26        63.79 o
 -13  13   1         65.47         12.28        37.05 o
 -12  13   1       1744.15       1653.91        74.41 o
 -11  13   1       1183.98       1137.01        60.23 o
 -10  13   1       3092.07       3240.36        89.66 o
  -9  13   1       2272.11       2259.06        84.76 o
  -8  13   1       1310.68       1298.45        55.71 o
  -7  13   1       1529.97       1348.98        42.63 o
  -6  13   1         34.93         60.81        19.19 o
  -5  13   1      10348.06      10342.88       110.73 o
  -4  13   1       4021.32       4393.60        52.42 o
  -3  13   1       7280.78       7652.01        77.83 o
  -2  13   1        114.79        239.58        15.92 o
  -1  13   1       3343.02       3307.75        43.17 o
   0  13   1       5687.52       6461.47        67.34 o
   1  13   1      11685.05      11502.83       107.27 o
   2  13   1       4803.11       4312.91        56.73 o
   3  13   1       1888.76       1866.88        36.28 o
   4  13   1        603.51        472.68        21.93 o
   5  13   1       1250.81       1195.47        32.27 o
   6  13   1          0.53          5.15        16.77 o
   7  13   1        190.56        223.45        34.53 o
   8  13   1      16543.50      15384.35       196.59 o
   9  13   1       1870.93       1833.74        64.15 o
  10  13   1         80.50         75.61        35.15 o
  11  13   1       1233.20       1185.93        59.02 o
  12  13   1        357.88        405.20        49.40 o
  13  13   1       1613.75       1349.97        85.87 o
  14  13   1       2427.92       2386.36        94.21 o
  15  13   1        426.43        400.51       130.16 o
 -15  14   1        596.85        538.80        59.84 o
 -14  14   1        256.80        277.18        51.95 o
 -13  14   1        755.26        721.80        57.58 o
 -12  14   1        112.76        101.99        44.93 o
 -11  14   1         61.16         51.71        39.08 o
 -10  14   1       7096.05       7114.69       129.58 o
  -9  14   1        372.15        247.16        58.41 o
  -8  14   1         57.70          0.00        56.92 o
  -7  14   1         30.68         25.55        21.44 o
  -6  14   1      18359.77      18229.61       180.09 o
  -5  14   1      15989.08      16138.96       160.57 o
  -4  14   1        108.05        127.63        15.96 o
  -3  14   1       4721.72       3990.81        50.52 o
  -2  14   1        338.54        360.72        18.73 o
  -1  14   1       4215.58       4393.76        53.45 o
   0  14   1      28266.40      29905.06       247.94 o
   1  14   1       8185.39       9195.69        94.85 o
   2  14   1       1559.75       1720.61        34.84 o
   3  14   1        173.91        341.15        20.87 o
   4  14   1       3201.76       3124.51        49.42 o
   5  14   1      19893.45      19058.04       171.64 o
   6  14   1      18608.25      18249.43       195.74 o
   7  14   1        524.31        691.50        42.38 o
   8  14   1       9880.32       9577.78       141.47 o
   9  14   1       2703.16       2523.39        75.41 o
  10  14   1       7922.70       7777.61       130.43 o
  11  14   1        926.51        841.00        54.29 o
  12  14   1         92.31         54.98        41.62 o
  13  14   1        159.89        228.28        55.12 o
  14  14   1        246.81        343.06        54.89 o
  15  14   1        577.60        473.24       124.84 o
 -15  15   1        772.72        665.62        64.81 o
 -14  15   1        489.74        555.44        58.58 o
 -13  15   1        886.97        889.32        65.24 o
 -12  15   1        462.12        279.28        58.23 o
 -11  15   1        193.18        152.94        40.73 o
 -10  15   1       1312.31       1246.19        67.17 o
  -9  15   1       3837.21       3706.46       128.98 o
  -8  15   1       7225.15       6663.48       128.64 o
  -7  15   1       2534.46       2829.78        58.29 o
  -6  15   1         80.93         99.33        28.94 o
  -5  15   1        342.11        254.45        29.53 o
  -4  15   1       2101.06       2365.83        38.68 o
  -3  15   1      40935.26      41036.80       335.65 o
  -2  15   1      21894.25      21072.19       183.09 o
  -1  15   1       7726.24       8200.26        84.27 o
   0  15   1       3208.91       2927.46        46.16 o
   1  15   1      18477.49      19043.37       168.11 o
   2  15   1       7296.01       6887.67        86.00 o
   3  15   1       2812.78       2672.90        44.14 o
   4  15   1       2876.36       2834.28        52.49 o
   5  15   1       1189.03       1056.93        44.27 o
   6  15   1       1488.18       1465.50        44.23 o
   7  15   1      18254.90      17906.71       221.07 o
   8  15   1       9628.56       8504.70       149.48 o
   9  15   1         16.73          0.38        35.84 o
  10  15   1        608.83        412.57        44.14 o
  11  15   1        329.96        287.63        43.23 o
  12  15   1         51.26         57.79        48.21 o
  13  15   1       1742.14       1838.53        92.56 o
  14  15   1        623.69        587.75        63.78 o
  15  15   1         93.74        107.48        87.79 o
 -15  16   1         23.43         50.76        56.24 o
 -14  16   1         56.88         74.59        53.90 o
 -13  16   1        389.18        356.16        60.29 o
 -12  16   1        191.76        218.75        61.07 o
 -11  16   1        402.67        384.00        51.85 o
 -10  16   1       3034.92       3069.75        82.57 o
  -9  16   1       8620.93       8498.91       160.10 o
  -8  16   1        526.06        448.99        50.59 o
  -7  16   1        128.59         43.79        29.47 o
  -6  16   1       2588.72       2402.19        50.51 o
  -5  16   1       1725.37       1640.01        47.46 o
  -4  16   1       1315.05       1581.24        41.42 o
  -3  16   1       1718.49       1683.88        36.34 o
  -2  16   1      23868.05      24047.91       207.46 o
  -1  16   1       1594.76       1479.14        34.08 o
   0  16   1       5438.85       5215.57        66.96 o
   1  16   1      14733.53      15022.92       138.64 o
   2  16   1      21097.71      20341.55       228.38 o
   3  16   1        502.93        603.75        26.68 o
   4  16   1         39.15         41.16        15.60 o
   5  16   1          1.05          0.00        22.64 o
   6  16   1       5629.92       5470.79        83.45 o
   7  16   1       9574.60       9286.59       145.10 o
   8  16   1       1797.78       1684.12        82.52 o
   9  16   1       1247.40       1251.99        67.25 o
  10  16   1        779.63        785.81        56.93 o
  11  16   1        129.06         57.45        44.23 o
  12  16   1          3.19          0.00        55.66 o
  13  16   1        288.25        264.70        59.79 o
  14  16   1        809.70        801.89        73.98 o
  15  16   1         39.48          0.00        54.31 o
 -15  17   1        894.99        980.05        75.99 o
 -14  17   1       4068.98       4939.45       139.05 o
 -13  17   1         33.19         43.97        65.62 o
 -12  17   1        407.63        503.03        62.83 o
 -11  17   1       8132.25       8594.56       170.09 o
 -10  17   1       3366.69       3173.41        84.47 o
  -9  17   1        226.84        316.24        41.80 o
  -8  17   1        186.04        191.65        39.55 o
  -7  17   1        150.12        149.44        32.03 o
  -6  17   1        977.38        806.35        35.48 o
  -5  17   1       1094.03        865.57        35.49 o
  -4  17   1       5923.61       6272.70        81.93 o
  -3  17   1         34.20         75.83        22.00 o
  -2  17   1       2043.12       2328.06        46.14 o
  -1  17   1        208.70        146.25        22.55 o
   0  17   1         53.92        137.31        20.45 o
   1  17   1       1793.12       1744.97        36.22 o
   2  17   1        306.15        207.02        23.02 o
   3  17   1       2723.13       2761.79        47.94 o
   4  17   1       1781.32       1766.62        41.06 o
   5  17   1       6565.95       6307.16        83.16 o
   6  17   1       2435.44       2498.35        66.75 o
   7  17   1       2393.63       2031.65        69.98 o
   8  17   1       1326.13       1064.54        76.85 o
   9  17   1        452.45        474.56        52.96 o
  10  17   1       2004.15       2000.84        77.71 o
  11  17   1          6.55         49.65        49.05 o
  12  17   1       1119.72       1273.10        87.81 o
  13  17   1          0.90         19.35        49.63 o
  14  17   1       1682.31       1696.36        88.05 o
 -14  18   1        261.07        380.74        84.03 o
 -13  18   1        100.74        117.87        58.30 o
 -12  18   1        846.22        850.21        75.95 o
 -11  18   1         24.96        179.98        61.74 o
 -10  18   1         38.34          0.00        49.00 o
  -9  18   1          7.10          4.95        34.02 o
  -8  18   1        926.45        749.38        49.76 o
  -7  18   1       1956.96       1822.88        62.50 o
  -6  18   1         69.36         30.11        27.39 o
  -5  18   1       4329.54       4221.62        65.75 o
  -4  18   1       1153.11       1402.48        47.13 o
  -3  18   1        100.42         59.78        32.51 o
  -2  18   1       5137.75       5230.85        73.41 o
  -1  18   1       4299.60       4124.94        60.34 o
   0  18   1       4721.34       4054.74        75.01 o
   1  18   1        201.48        199.90        23.07 o
   2  18   1         62.41         99.75        20.71 o
   3  18   1       1459.37       1323.07        34.78 o
   4  18   1       7719.06       6708.40        85.33 o
   5  18   1       3040.16       2806.06        58.32 o
   6  18   1       1470.47       1521.98        56.49 o
   7  18   1       1456.37       1227.78        64.32 o
   8  18   1        261.27        229.04        43.53 o
   9  18   1       3129.46       3235.97        94.76 o
  10  18   1        673.14        686.43        69.33 o
  11  18   1          3.54          0.00        70.20 o
  12  18   1         68.69        178.70        63.36 o
  13  18   1        185.99        168.22        57.74 o
  14  18   1         25.84        106.22        69.92 o
 -14  19   1        563.90        736.36        77.70 o
 -13  19   1       1586.86       1867.16       108.74 o
 -12  19   1        303.99        361.13        56.66 o
 -11  19   1       1549.96       1555.68        81.07 o
 -10  19   1       1040.91        976.96        70.12 o
  -9  19   1         33.34         13.10        33.53 o
  -8  19   1         12.77         30.17        34.27 o
  -7  19   1          1.87         81.80        35.13 o
  -6  19   1        476.93        347.30        32.06 o
  -5  19   1         57.88         69.69        22.94 o
  -4  19   1        308.32        335.37        34.95 o
  -3  19   1        341.58        228.54        44.95 o
  -2  19   1       3856.89       3851.40        58.08 o
  -1  19   1       6766.65       6420.39        84.11 o
   0  19   1        366.72        333.54        38.69 o
   1  19   1       1823.78       1597.62        42.75 o
   2  19   1       5140.23       4885.33        66.72 o
   3  19   1        223.68        263.63        25.95 o
   4  19   1         25.62         35.23        21.39 o
   5  19   1         55.09         24.88        23.20 o
   6  19   1        890.44        878.92        47.55 o
   7  19   1        182.30        185.98        45.05 o
   8  19   1       2165.86       1905.71        74.08 o
   9  19   1        374.39        262.52        48.13 o
  10  19   1        346.45        268.78        77.91 o
  11  19   1        750.78        722.47        73.45 o
  12  19   1        690.41        812.05        65.03 o
  13  19   1        121.60        188.05        77.75 o
  14  19   1         60.81         24.01        51.39 o
 -14  20   1          2.07        175.93        69.47 o
 -13  20   1        207.52        269.55        88.32 o
 -12  20   1       2129.69       2041.26        90.95 o
 -11  20   1       1104.05       1016.99        73.84 o
 -10  20   1         49.47         23.98        45.98 o
  -9  20   1       1134.74       1200.16        61.28 o
  -8  20   1       1084.10       1002.00        59.61 o
  -7  20   1       2206.21       1953.10        71.88 o
  -6  20   1       1983.52       1926.80        64.10 o
  -5  20   1        126.16        115.88        25.50 o
  -4  20   1        420.22        289.49        33.73 o
  -3  20   1        922.46        884.01        37.27 o
  -2  20   1         13.86         42.14        24.66 o
  -1  20   1       7409.47       7216.56       102.07 o
   0  20   1        958.60        936.31        45.24 o
   1  20   1       1828.51       1962.24        47.18 o
   2  20   1       6251.49       5952.63        75.10 o
   3  20   1        948.50        889.64        38.82 o
   4  20   1         45.15         56.06        22.32 o
   5  20   1      11862.13      12131.16       149.82 o
   6  20   1       2977.93       2513.34        70.87 o
   7  20   1        588.01        544.97        51.69 o
   8  20   1       1122.72       1120.58        63.50 o
   9  20   1          1.96         13.58        41.79 o
  10  20   1          7.88         95.71        74.54 o
  11  20   1        525.89        254.00        70.69 o
  12  20   1         10.12         17.58        45.28 o
  13  20   1        199.85        127.54        66.77 o
 -13  21   1       1784.06       1780.90        89.51 o
 -12  21   1        828.44        794.44        70.38 o
 -11  21   1         92.71         44.05        53.90 o
 -10  21   1          1.71          2.66        44.64 o
  -9  21   1        454.68        445.86        50.90 o
  -8  21   1          3.16         18.13        42.50 o
  -7  21   1       1607.21       1561.35        77.90 o
  -6  21   1          9.80         69.94        44.04 o
  -5  21   1        302.08        264.51        31.22 o
  -4  21   1        825.62        761.12        37.71 o
  -3  21   1        776.68        677.34        36.86 o
  -2  21   1          3.46          6.38        25.97 o
  -1  21   1       3755.27       4065.31        64.46 o
   0  21   1        577.52        559.46        40.92 o
   1  21   1      11050.04      10445.02       111.01 o
   2  21   1       8027.66       8172.06       104.27 o
   3  21   1        777.15        679.67        36.81 o
   4  21   1         73.55        137.80        29.13 o
   5  21   1          8.39         65.63        32.42 o
   6  21   1         66.08         80.51        36.06 o
   7  21   1       1196.81       1220.37        65.80 o
   8  21   1       2242.92       2462.72        82.45 o
   9  21   1        322.40        188.36        43.48 o
  10  21   1        398.09        387.12        63.17 o
  11  21   1         32.25         34.02        59.25 o
  12  21   1        296.77        334.15        58.69 o
  13  21   1        667.68        781.48        76.77 o
 -13  22   1        285.12        353.04        64.11 o
 -12  22   1         88.00        129.30        56.93 o
 -11  22   1         26.29         24.57        50.87 o
 -10  22   1       1072.37       1119.26        78.68 o
  -9  22   1         36.52          0.00        47.33 o
  -8  22   1        416.63        347.76        50.36 o
  -7  22   1       1858.51       1739.79        85.08 o
  -6  22   1      14694.23      15069.83       264.74 o
  -5  22   1      13546.77      13294.34       167.27 o
  -4  22   1       1810.27       1849.44        51.74 o
  -3  22   1         11.21          4.89        27.40 o
  -2  22   1        920.91        945.23        39.00 o
  -1  22   1         76.39        110.56        28.42 o
   0  22   1       3345.88       3383.70        59.59 o
   1  22   1          2.48         98.70        24.69 o
   2  22   1       1221.95       1258.11        46.65 o
   3  22   1       6506.47       6475.75        94.14 o
   4  22   1        662.61        647.05        54.00 o
   5  22   1      13965.15      13827.92       213.61 o
   6  22   1       6643.03       6939.28       126.10 o
   7  22   1         47.89         70.54        54.71 o
   8  22   1         98.39        135.65        45.10 o
   9  22   1         18.91         53.33        40.62 o
  10  22   1       7902.55       7888.61       145.03 o
  11  22   1       3713.62       3893.44       106.37 o
  12  22   1        303.78        302.90        59.14 o
 -12  23   1        388.70        257.31        59.48 o
 -11  23   1       2295.69       2515.95        88.75 o
 -10  23   1        143.02         46.00        54.26 o
  -9  23   1          8.70         30.61        66.53 o
  -8  23   1       3552.24       3744.25        96.86 o
  -7  23   1        668.81        601.20        66.10 o
  -6  23   1        455.60        527.40        64.76 o
  -5  23   1          2.08         55.57        53.79 o
  -4  23   1         48.66         31.41        27.71 o
  -3  23   1        997.03        908.29        43.13 o
  -2  23   1       7018.12       6572.99        92.13 o
  -1  23   1        422.96        340.80        31.16 o
   0  23   1       2016.45       1850.05        48.54 o
   1  23   1       1175.23       1121.39        42.71 o
   2  23   1       7991.63       7743.75       103.76 o
   3  23   1       4041.69       4195.41        76.05 o
   4  23   1       1536.09       1679.27        67.42 o
   5  23   1         22.35        369.10        83.81 o
   6  23   1        405.26        499.33        77.20 o
   7  23   1        763.73        915.81        66.54 o
   8  23   1       3531.89       3610.32        99.06 o
   9  23   1          3.32          5.89        39.17 o
  10  23   1         18.16         90.20        43.66 o
  11  23   1       1460.09       1351.76        76.76 o
  12  23   1          6.64          7.82        57.84 o
 -12  24   1        190.69        142.93        51.89 o
 -11  24   1          3.53         71.35        44.05 o
 -10  24   1        203.17        166.99        62.10 o
  -9  24   1       3328.28       3473.89       103.14 o
  -8  24   1       1326.79       1305.46        92.43 o
  -7  24   1       1371.57       1328.57        69.35 o
  -6  24   1       7626.58       7333.66       148.61 o
  -5  24   1       1288.27        915.90        86.63 o
  -4  24   1         55.65         22.74        31.77 o
  -3  24   1        613.64        618.12        38.79 o
  -2  24   1        161.77        244.36        31.91 o
  -1  24   1       2353.76       2446.94        57.75 o
   0  24   1        188.38        161.77        31.70 o
   1  24   1         14.97          0.00        38.78 o
   2  24   1       1358.76       1556.68        70.53 o
   3  24   1       8360.61       8470.68       112.13 o
   4  24   1        918.69        860.11        72.58 o
   5  24   1       2562.73       2708.11        97.60 o
   6  24   1       5587.31       5843.11       136.77 o
   7  24   1       1527.03       1464.21        69.32 o
   8  24   1          4.30         14.62        43.76 o
   9  24   1       1545.97       1378.95        76.68 o
  10  24   1        237.80        118.25        47.17 o
  11  24   1        158.10        119.00        51.32 o
 -11  25   1        198.07        172.11        67.95 o
 -10  25   1          5.24          0.00        47.24 o
  -9  25   1         36.82         15.46        52.55 o
  -8  25   1          4.35         48.53        56.41 o
  -7  25   1         38.51         38.67        48.15 o
  -6  25   1       1123.34       1183.10        68.30 o
  -5  25   1       1549.00       1347.93        80.30 o
  -4  25   1          6.69         51.60        37.12 o
  -3  25   1         15.62         25.99        31.17 o
  -2  25   1       1645.33       1606.45        58.82 o
  -1  25   1          4.62         50.26        34.23 o
   0  25   1       3342.35       3377.52        72.57 o
   1  25   1        323.29        242.97        45.46 o
   2  25   1        782.84        749.08        60.21 o
   3  25   1        243.44        288.86        44.08 o
   4  25   1         30.24         83.48        43.23 o
   5  25   1         14.88         22.88        73.02 o
   6  25   1        282.80        180.10        60.18 o
   7  25   1        944.47       1030.87        63.20 o
   8  25   1        559.96        548.87        64.00 o
   9  25   1        145.91         27.12        54.29 o
  10  25   1        154.21        101.93        51.78 o
  11  25   1        655.11        627.64        64.33 o
 -11  26   1        601.59        939.23       157.99 o
 -10  26   1        105.06         84.51        47.37 o
  -9  26   1        635.25        615.57        68.98 o
  -8  26   1       2281.42       2537.31        95.88 o
  -7  26   1         64.14         94.70        48.72 o
  -6  26   1          9.80         20.35        47.24 o
  -5  26   1          8.19          3.44        47.56 o
  -4  26   1        868.03        911.35        58.19 o
  -3  26   1        762.67        896.68        64.01 o
  -2  26   1       4710.17       5137.32        98.78 o
  -1  26   1       5630.28       5927.06       101.50 o
   0  26   1        260.10        236.27        38.58 o
   1  26   1        285.41        214.88        45.94 o
   2  26   1        271.25        199.48        48.33 o
   3  26   1       3507.03       3807.61       105.03 o
   4  26   1         13.20          0.00        36.33 o
   5  26   1        715.43        764.50        54.78 o
   6  26   1       1084.17       1015.55        66.75 o
   7  26   1        933.06        874.48        73.07 o
   8  26   1        132.51         47.52        54.90 o
   9  26   1        173.65         86.62        68.65 o
  10  26   1        134.65         45.05        49.64 o
 -10  27   1       1642.00       1669.37        95.89 o
  -9  27   1          0.53         19.12        43.36 o
  -8  27   1        695.38        562.17        57.51 o
  -7  27   1       1122.45       1086.05        66.45 o
  -6  27   1        288.79        292.63        60.02 o
  -5  27   1        878.37        985.05        64.74 o
  -4  27   1        737.43        731.58        66.81 o
  -3  27   1        902.89        835.11        71.17 o
  -2  27   1       4540.89       4315.46        96.43 o
  -1  27   1        756.77        922.61        54.44 o
   0  27   1       1499.64       1422.95        66.04 o
   1  27   1        977.31        917.44        51.52 o
   2  27   1          3.23         10.22        37.79 o
   3  27   1          4.00         40.54        49.13 o
   4  27   1        824.00        786.59        55.58 o
   5  27   1        454.22        444.51        49.93 o
   6  27   1        531.09        396.51        49.54 o
   7  27   1        255.53        202.63        56.61 o
   8  27   1         74.83         50.90        54.50 o
   9  27   1        776.80        599.49        86.44 o
  10  27   1       1166.78       1152.84        98.32 o
  -9  28   1       1259.69       1504.43        96.28 o
  -8  28   1        462.37        522.83        66.66 o
  -7  28   1       1520.62       1571.21        80.35 o
  -6  28   1        752.02        622.22        57.40 o
  -5  28   1         66.35         80.20        52.50 o
  -4  28   1        738.65        692.86        91.98 o
  -3  28   1         12.63         13.12        72.63 o
  -2  28   1        763.97        803.31        60.26 o
  -1  28   1        380.30        356.18        52.13 o
   0  28   1       2355.88       2500.90        79.81 o
   1  28   1       4074.00       4163.47        92.21 o
   2  28   1        335.71        224.41        50.66 o
   3  28   1         66.79         71.65        47.47 o
   4  28   1        210.02        256.30        46.57 o
   5  28   1        175.03        160.25        45.16 o
   6  28   1       1199.36       1194.10        73.73 o
   7  28   1       2577.13       2673.63       105.44 o
   8  28   1        230.48        165.58        63.75 o
   9  28   1        200.45        133.95        53.25 o
  -8  29   1        442.97        505.81        67.82 o
  -7  29   1          0.89         56.68        81.73 o
  -6  29   1        172.46        272.43        52.30 o
  -5  29   1          6.81         23.88        47.25 o
  -4  29   1        116.48         29.99        66.09 o
  -3  29   1         56.97         87.73        99.22 o
  -2  29   1        248.98        245.50        53.85 o
  -1  29   1        698.01        656.86        72.62 o
   0  29   1         15.68         55.20        59.33 o
   1  29   1       2700.50       2949.13        88.41 o
   2  29   1         50.09         46.80        44.66 o
   3  29   1        211.54        208.86        59.09 o
   4  29   1        674.70        661.21        78.43 o
   5  29   1        251.44        335.75        51.83 o
   6  29   1        911.29        977.33        71.80 o
   7  29   1        617.16        681.58        73.53 o
   8  29   1        833.50        801.54        77.35 o
  -7  30   1        133.77         84.46        93.51 o
  -6  30   1       1055.63        951.48        88.85 o
  -5  30   1       1767.62       1867.77       137.09 o
  -4  30   1          4.64          0.00        75.41 o
  -3  30   1        155.79        180.97        71.66 o
  -2  30   1        198.38        185.84        47.18 o
  -1  30   1       2483.88       2695.58        85.36 o
   0  30   1       3639.60       4035.88        99.30 o
   1  30   1        981.60       1109.01        65.68 o
   2  30   1          1.40         75.89        69.48 o
   3  30   1       1492.60       1483.30       161.14 o
   4  30   1         10.38         69.43        69.40 o
   5  30   1       3547.37       3872.26       116.16 o
   6  30   1       2128.83       2279.14        96.68 o
   7  30   1        311.79        249.94        65.64 o
  -6  31   1         60.10        217.45        79.00 o
  -5  31   1        596.94        899.65       115.29 o
  -4  31   1        597.31        600.26       119.87 o
  -3  31   1        340.29        307.59        78.30 o
  -2  31   1         13.35         20.30        46.43 o
  -1  31   1         57.32        146.61        54.42 o
   0  31   1          8.59        102.16        51.80 o
   1  31   1        940.07        944.19        70.46 o
   2  31   1        664.05        691.79        79.83 o
   4  31   1        386.02        481.61       112.71 o
   5  31   1         18.80         53.38        60.65 o
   6  31   1        173.17        125.72        55.10 o
  -4  32   1        345.68        367.29        89.29 o
  -3  32   1        132.15         99.17        66.04 o
  -2  32   1         79.21         96.22        62.78 o
  -1  32   1          7.08         21.09        44.25 o
   0  32   1        898.96        945.82        63.24 o
   1  32   1        170.68         98.40        59.52 o
   2  32   1          0.03         43.05        69.59 o
   3  32   1        653.42        668.07       131.23 o
   4  32   1         27.30          0.00       117.02 o
  -2  33   1        627.34        642.33        82.56 o
  -1  33   1        225.53        325.45        72.17 o
   0  33   1        171.83        245.64        61.16 o
   1  33   1        617.27        499.37        74.37 o
   2  33   1         75.09          0.00        99.28 o
 -17   0   2          8.97          0.00       187.32 o
 -16   0   2        680.75        314.33       130.34 o
 -15   0   2       5605.92       6113.12       210.81 o
 -14   0   2        397.40        368.69       175.60 o
 -13   0   2      10659.57      11573.90       281.11 o
 -12   0   2      53658.12      53460.72       625.86 o
 -11   0   2      42916.80      42411.21       503.55 o
 -10   0   2      19629.67      20090.96       300.78 o
  -9   0   2        239.34        177.98        31.51 o
  -8   0   2        342.91        530.22        36.29 o
  -7   0   2       1748.73       1729.68        55.07 o
  -6   0   2       1550.13       1487.63        43.84 o
  -5   0   2        469.11        332.22        23.17 o
  -4   0   2      10963.79      12928.29       157.14 o
  -3   0   2        998.99       1049.93        27.17 o
  -2   0   2      14994.12      20300.28       227.28 o
  -1   0   2      82988.67     103737.08      1209.51 o
   0   0   2     342662.06     398841.12      6234.73 o
   1   0   2       9792.60      10354.76       117.03 o
   2   0   2      18244.59      19686.06       251.07 o
   3   0   2      10869.49       9266.96       111.44 o
   4   0   2       1559.00       2134.83        38.22 o
   5   0   2      56752.23      62163.44       687.10 o
   6   0   2      15694.51      13026.88       163.44 o
   7   0   2       1548.86       1674.20        53.29 o
   8   0   2      18154.39      17811.50       225.09 o
   9   0   2      17487.10      17839.30       228.62 o
  10   0   2       7206.14       6637.16       113.80 o
  11   0   2       3010.88       3118.54       133.11 o
  12   0   2       6857.05       6843.20       191.79 o
  13   0   2       2392.41       2856.72       131.13 o
  14   0   2       1519.02       1415.81       112.17 o
  15   0   2       4254.19       4204.39       170.29 o
  16   0   2       3673.96       3889.56       244.23 o
  17   0   2        127.62          0.00       129.35 o
 -17   1   2        194.95          0.00       101.79 o
 -16   1   2        629.92        577.23       115.80 o
 -15   1   2        551.94        222.55        98.94 o
 -14   1   2       1061.65        954.34       107.54 o
 -13   1   2       3769.22       3384.52        95.78 o
 -12   1   2       3645.06       4036.40        71.67 o
 -11   1   2       2939.73       3572.22        66.00 o
 -10   1   2        639.02        694.33        33.81 o
  -9   1   2         80.56        205.83        22.38 o
  -8   1   2          8.45         37.80        16.89 o
  -7   1   2       5336.12       5978.99        77.89 o
  -6   1   2        152.36        157.75        15.35 o
  -5   1   2         30.03         89.06        11.40 o
  -4   1   2       1751.85       1841.16        28.09 o
  -3   1   2       1770.15       2599.87        30.46 o
  -2   1   2       6765.03       6408.15        55.28 o
  -1   1   2      23218.36      32599.95       277.52 o
   0   1   2      28452.73      29414.12       244.01 o
   1   1   2       1605.59       2163.21        22.43 o
   2   1   2       2515.42       1986.67        23.05 o
   3   1   2       3506.71       2650.75        28.18 o
   4   1   2       1464.06       2024.48        25.52 o
   5   1   2       3937.24       4172.68        44.62 o
   6   1   2       2577.29       1754.78        28.50 o
   7   1   2        683.38        983.39        26.35 o
   8   1   2       1390.59       1396.22        38.13 o
   9   1   2         26.53         98.94        18.40 o
  10   1   2        340.81        530.24        33.57 o
  11   1   2       5333.04       5539.07       119.16 o
  12   1   2        333.68        372.85        52.17 o
  13   1   2          4.30         16.42        40.07 o
  14   1   2       2994.66       3177.09       105.85 o
  15   1   2       1266.01       1346.84        81.08 o
  16   1   2         72.06        124.68        67.92 o
  17   1   2        904.38        759.53       142.24 o
 -17   2   2        386.33        478.25       121.45 o
 -16   2   2        231.51        122.00        83.83 o
 -15   2   2         51.05          0.00        76.64 o
 -14   2   2       2551.01       2099.37       139.60 o
 -13   2   2       1450.60       1773.25        68.18 o
 -12   2   2      18917.65      19899.72       221.83 o
 -11   2   2       2350.57       2260.55        53.20 o
 -10   2   2        449.08        545.14        29.27 o
  -9   2   2        103.60         54.73        21.76 o
  -8   2   2          8.15         59.27        16.65 o
  -7   2   2        730.12        554.37        26.21 o
  -6   2   2       4964.75       4604.90        56.12 o
  -5   2   2       1053.47       1362.81        25.06 o
  -4   2   2       7654.04       7663.02        74.81 o
  -3   2   2      32297.33      29555.87       250.10 o
  -2   2   2       7560.09       6725.98        67.01 o
  -1   2   2     126086.22     144651.44      1164.12 o
   0   2   2      18426.96      28522.67       221.15 o
   1   2   2      10626.04       8695.06        76.35 o
   2   2   2      78634.78      87888.32       803.17 o
   3   2   2        535.71        104.60         7.98 o
   4   2   2       4480.58       4181.14        43.19 o
   5   2   2       1837.95       1792.56        26.60 o
   6   2   2       2481.94       2562.76        34.49 o
   7   2   2         56.01         33.40        13.50 o
   8   2   2        638.08        432.16        26.65 o
   9   2   2        850.90        920.67        29.66 o
  10   2   2       2583.46       2822.86        63.29 o
  11   2   2       9302.24       9694.16       127.32 o
  12   2   2       5228.53       5462.45       126.33 o
  13   2   2       4406.25       4724.12       162.85 o
  14   2   2        606.08        548.02        69.58 o
  15   2   2         10.59         23.55        63.09 o
  16   2   2         76.97        113.89        89.97 o
  17   2   2        405.82        383.41       103.99 o
 -17   3   2       1298.13       1339.10       147.37 o
 -16   3   2        954.92        917.85        87.61 o
 -15   3   2        272.58         74.44        68.48 o
 -14   3   2         17.60         28.71        70.41 o
 -13   3   2          0.85         22.39        28.27 o
 -12   3   2      18776.83      18292.95       225.96 o
 -11   3   2       1543.17       1480.76        50.61 o
 -10   3   2       1692.71       1467.23        44.76 o
  -9   3   2         85.49         19.69        33.92 o
  -8   3   2        891.95       1014.73        34.78 o
  -7   3   2       3098.29       3484.20        50.80 o
  -6   3   2       5903.88       5777.86        70.37 o
  -5   3   2       9689.68       8274.96        82.89 o
  -4   3   2       2000.49       2410.41        31.61 o
  -3   3   2       9463.62      11498.00       112.56 o
  -2   3   2       5118.08       4607.42        44.76 o
  -1   3   2        190.77        199.74         6.87 o
   0   3   2      11728.01       9936.54        86.61 o
   1   3   2       3344.33       4406.36        42.50 o
   2   3   2       7815.45       7918.56        88.59 o
   3   3   2      21719.26      26129.19       248.58 o
   4   3   2       6823.39       7017.46        70.38 o
   5   3   2       3436.64       3972.91        48.23 o
   6   3   2        248.04        423.80        15.77 o
   7   3   2       3517.33       5005.46        56.03 o
   8   3   2       1294.12       1388.78        32.60 o
   9   3   2       2055.64       2301.63        39.73 o
  10   3   2       4014.57       3653.52        73.03 o
  11   3   2      15364.73      14833.12       172.45 o
  12   3   2        233.08        155.53        48.39 o
  13   3   2        448.75        243.40        66.98 o
  14   3   2         33.00          0.00        67.36 o
  15   3   2        695.37        688.12       101.08 o
  16   3   2       1065.75        905.56       152.65 o
  17   3   2        607.27        622.87       107.21 o
 -17   4   2         17.18          0.00        68.55 o
 -16   4   2         79.44         34.47        64.51 o
 -15   4   2         72.43         18.94        57.40 o
 -14   4   2        551.13        648.36        67.66 o
 -13   4   2        261.25        259.53        42.71 o
 -12   4   2         79.84        113.22        34.84 o
 -11   4   2       1682.70       1784.37        56.94 o
 -10   4   2      21899.66      22494.78       234.70 o
  -9   4   2       3015.88       3045.35        82.40 o
  -8   4   2        902.14        755.98        28.07 o
  -7   4   2       1458.06       1491.30        32.35 o
  -6   4   2       1042.69       1157.84        27.80 o
  -5   4   2       5711.67       5969.34        63.55 o
  -4   4   2       1250.06       1399.02        22.88 o
  -3   4   2      67112.43      75567.70       625.61 o
  -2   4   2      34087.00      42234.92       379.50 o
  -1   4   2      24549.08      23651.94       214.99 o
   0   4   2       7588.47       6590.82        60.71 o
   1   4   2       1229.50       1832.57        22.69 o
   2   4   2       2069.54       2143.51        25.49 o
   3   4   2       8991.94       8601.54        90.37 o
   4   4   2       5132.34       4823.59        59.53 o
   5   4   2      29439.66      30416.01       295.44 o
   6   4   2       5995.72       5540.63        63.27 o
   7   4   2         15.11         50.17        11.00 o
   8   4   2       2130.79       2197.97        37.06 o
   9   4   2       5757.28       5660.84        83.23 o
  10   4   2        548.67        520.28        32.18 o
  11   4   2       1352.44       1360.18        48.57 o
  12   4   2       2375.34       2013.43        75.32 o
  13   4   2        175.75         90.93        69.44 o
  14   4   2          1.73         22.25        69.09 o
  15   4   2         23.42          0.00        91.78 o
  16   4   2        214.84         71.10       134.06 o
  17   4   2         30.16         18.34       114.92 o
 -17   5   2       3012.53       3361.23       135.69 o
 -16   5   2       4506.34       4879.39       164.03 o
 -15   5   2        547.00        488.49        73.47 o
 -14   5   2       2095.59       2024.04        83.45 o
 -13   5   2        101.73         88.01        40.61 o
 -12   5   2       1822.39       1573.48        71.51 o
 -11   5   2       6195.69       5880.68        97.80 o
 -10   5   2        888.81        712.66        39.19 o
  -9   5   2       5945.61       5909.28       136.11 o
  -8   5   2       8858.00       8978.64       101.61 o
  -7   5   2      16753.21      17065.55       162.98 o
  -6   5   2         75.35         28.53        11.34 o
  -5   5   2      16904.61      15471.22       144.86 o
  -4   5   2       2807.51       3407.36        39.90 o
  -3   5   2        849.76        427.20        15.89 o
  -2   5   2       3448.74       5655.13        60.81 o
  -1   5   2      78435.37      83352.70       648.88 o
   0   5   2       3559.40       3587.67        35.27 o
   1   5   2      17263.78      20151.43       161.89 o
   2   5   2        123.42        504.12        20.90 o
   3   5   2       6605.38       8173.14        78.67 o
   4   5   2       2833.93       2632.06        40.62 o
   5   5   2        995.98        933.78        31.35 o
   6   5   2        638.40        537.83        16.79 o
   7   5   2        777.46        735.19        29.83 o
   8   5   2       1983.12       2197.66        51.32 o
   9   5   2         95.95         79.39        23.48 o
  10   5   2        465.62        469.08        32.83 o
  11   5   2        251.25        252.86        31.16 o
  12   5   2        129.14        167.21        48.76 o
  13   5   2       1595.55       1642.08       102.42 o
  14   5   2       4112.78       4569.73       150.23 o
  15   5   2         24.92          0.00        88.73 o
  16   5   2         60.57          0.00       122.61 o
 -17   6   2       2166.13       2306.82       153.91 o
 -16   6   2       1475.46       1513.72       125.47 o
 -15   6   2       1651.74       1560.73        99.36 o
 -14   6   2          8.01          4.35        39.68 o
 -13   6   2        137.24         55.74        45.07 o
 -12   6   2       1297.82       1159.47        67.31 o
 -11   6   2       7577.76       7470.74       114.71 o
 -10   6   2        386.18        446.98        29.00 o
  -9   6   2         96.37        188.31        33.52 o
  -8   6   2       3242.40       3407.97        51.20 o
  -7   6   2      20252.81      19186.83       167.12 o
  -6   6   2      19155.97      20294.77       178.47 o
  -5   6   2       4049.45       3640.15        42.34 o
  -4   6   2      31597.50      32393.27       259.87 o
  -3   6   2       9320.98       9852.90        93.41 o
  -2   6   2      25417.79      29261.13       232.62 o
  -1   6   2      47951.21      57096.95       443.18 o
   0   6   2       1104.49       2204.12        28.06 o
   1   6   2      48558.15      58371.25       453.24 o
   2   6   2       2515.58       1809.25        31.79 o
   3   6   2        377.00        214.29        10.72 o
   4   6   2       9731.71      10797.64       114.38 o
   5   6   2         88.75        391.73        28.30 o
   6   6   2        155.51        255.65        21.56 o
   7   6   2      14770.89      14406.28       142.59 o
   8   6   2       3992.54       4183.37        69.92 o
   9   6   2       5353.87       5007.22        78.86 o
  10   6   2         76.39         72.25        25.65 o
  11   6   2       8246.91       8307.19       116.50 o
  12   6   2       6353.37       6650.28       109.50 o
  13   6   2       1435.95       1780.40        99.53 o
  14   6   2         28.32         39.44        61.59 o
  15   6   2        172.41          0.00       131.32 o
  16   6   2        853.04        647.77       124.81 o
 -17   7   2       1549.94       1409.68       201.76 o
 -16   7   2         71.04         25.95        90.13 o
 -15   7   2        571.30        576.06        82.01 o
 -14   7   2          0.56         20.43        39.83 o
 -13   7   2         11.54         24.99        36.62 o
 -12   7   2       1267.16       1117.85        67.88 o
 -11   7   2        248.20        425.55        50.34 o
 -10   7   2       2124.90       1967.60        52.27 o
  -9   7   2        494.42        803.85        29.42 o
  -8   7   2       1142.03       1115.77        28.44 o
  -7   7   2        756.70        755.09        26.55 o
  -6   7   2       1241.91       1661.09        31.79 o
  -5   7   2         16.63        124.33        14.14 o
  -4   7   2      12490.29      11798.25       120.99 o
  -3   7   2        112.43        192.03        12.54 o
  -2   7   2       7267.58       7254.93        70.74 o
  -1   7   2      56431.98      71298.51       617.65 o
   0   7   2       1116.26       1955.86        27.56 o
   1   7   2      27173.49      28356.95       226.40 o
   2   7   2      14523.72      15021.33       126.42 o
   3   7   2         22.85         53.32         7.98 o
   4   7   2       5644.78       5528.06        60.10 o
   5   7   2        124.40         78.61        26.71 o
   6   7   2      24402.90      26168.51       258.43 o
   7   7   2      11559.12      12446.49       147.56 o
   8   7   2       5119.04       4549.94        94.96 o
   9   7   2       4692.81       4732.77        77.87 o
  10   7   2        523.42        543.48        37.27 o
  11   7   2       5246.03       4865.75        85.75 o
  12   7   2          5.50         15.53        39.98 o
  13   7   2      14152.63      14961.14       233.97 o
  14   7   2        217.28        265.04        71.32 o
  15   7   2        623.33        511.24        79.36 o
  16   7   2        636.14        375.07       108.00 o
 -17   8   2         31.30          0.00       113.86 o
 -16   8   2       1858.90       2175.89       136.54 o
 -15   8   2       1942.96       2190.78       127.54 o
 -14   8   2       3226.88       2957.63       108.07 o
 -13   8   2        645.17        764.41        50.01 o
 -12   8   2       3009.55       2858.32        82.39 o
 -11   8   2        979.97        957.55        63.04 o
 -10   8   2      14920.21      14725.99       190.07 o
  -9   8   2         43.06         26.19        16.71 o
  -8   8   2      11591.08      12621.10       123.17 o
  -7   8   2       6849.47       5903.77        67.29 o
  -6   8   2       4309.02       4364.32        51.83 o
  -5   8   2       7143.05       7201.64        78.73 o
  -4   8   2      40331.58      42301.93       366.89 o
  -3   8   2      24959.73      27101.12       238.70 o
  -2   8   2      15226.66      18156.94       151.11 o
  -1   8   2       1413.81       1098.24        24.47 o
   0   8   2      59256.68      63706.16       530.14 o
   1   8   2       3389.68       2851.07        33.44 o
   2   8   2       2543.14       3000.31        34.59 o
   3   8   2       3651.05       3871.05        41.81 o
   4   8   2       4424.22       4498.61        52.57 o
   5   8   2       4020.82       4092.71        56.88 o
   6   8   2        202.06        130.07        19.06 o
   7   8   2       4644.84       4686.19        74.77 o
   8   8   2       9930.09      10803.38       135.25 o
   9   8   2       1787.36       1817.70        52.22 o
  10   8   2       5392.51       5009.49        95.57 o
  11   8   2       2307.34       2146.51        73.28 o
  12   8   2        372.04        453.65        51.19 o
  13   8   2       4411.96       4861.56       124.28 o
  14   8   2       1367.95       1309.26       100.99 o
  15   8   2       1873.35       1960.28       113.14 o
  16   8   2       1573.43       1844.64       117.57 o
 -17   9   2          0.67         36.94        76.98 o
 -16   9   2         14.72         20.11        99.52 o
 -15   9   2       2326.00       2744.36       109.48 o
 -14   9   2        214.13        253.39        75.72 o
 -13   9   2        779.28        519.36        54.24 o
 -12   9   2        172.76        145.77        37.21 o
 -11   9   2       3296.90       3538.75        84.53 o
 -10   9   2       8232.03       7592.07       120.70 o
  -9   9   2      17855.63      17100.85       186.39 o
  -8   9   2        144.87        235.01        20.91 o
  -7   9   2         13.74         64.24        14.80 o
  -6   9   2       3156.08       3164.94        41.43 o
  -5   9   2        248.26        236.44        20.64 o
  -4   9   2        522.25        678.12        33.83 o
  -3   9   2      22755.80      25480.31       217.50 o
  -2   9   2      18565.04      19682.51       163.56 o
  -1   9   2       7767.59       6578.61        63.29 o
   0   9   2       4700.81       6201.19        65.13 o
   1   9   2      10052.97      10084.99        90.11 o
   2   9   2       5626.55       5554.19        55.70 o
   3   9   2       1083.86       1085.20        21.06 o
   4   9   2          9.41         35.70         9.87 o
   5   9   2       5777.41       5451.21        57.06 o
   6   9   2       2710.10       2361.83        40.59 o
   7   9   2        275.25        342.58        38.08 o
   8   9   2         15.29         92.91        30.79 o
   9   9   2       2876.56       2919.83        64.71 o
  10   9   2        307.82        272.25        61.98 o
  11   9   2        646.80        497.81        62.92 o
  12   9   2        144.50         82.65        38.02 o
  13   9   2        823.05        741.42        55.90 o
  14   9   2         73.33         31.99        61.19 o
  15   9   2        269.10        271.60        73.88 o
  16   9   2        514.23        389.03        77.98 o
 -16  10   2        523.20        515.40        92.88 o
 -15  10   2        582.78        740.30       113.95 o
 -14  10   2       2067.67       2214.02        97.67 o
 -13  10   2        860.27        785.80        61.14 o
 -12  10   2       4980.86       4739.43       101.57 o
 -11  10   2       1237.49       1304.42        60.53 o
 -10  10   2       5175.89       5240.34        98.40 o
  -9  10   2       2716.92       2746.78        68.47 o
  -8  10   2        110.93         96.42        22.64 o
  -7  10   2        534.34        468.71        21.38 o
  -6  10   2       1037.01        744.39        26.36 o
  -5  10   2       5476.66       5659.40        67.75 o
  -4  10   2        147.71        219.09        21.78 o
  -3  10   2      53551.38      61758.21       489.93 o
  -2  10   2      13986.31      12824.23       112.70 o
  -1  10   2         16.86         97.31        11.80 o
   0  10   2         22.99         69.68        12.32 o
   1  10   2        894.17        740.15        19.10 o
   2  10   2       1071.88       1077.87        21.45 o
   3  10   2       2370.03       2843.86        36.42 o
   4  10   2        738.75        449.59        16.26 o
   5  10   2       6192.14       5843.99        61.45 o
   6  10   2       5019.80       4975.47        68.49 o
   7  10   2         14.34          0.00        32.87 o
   8  10   2      34626.74      35259.30       353.50 o
   9  10   2      25875.30      24894.61       264.38 o
  10  10   2        578.81        402.69        69.63 o
  11  10   2        607.88        362.28        72.58 o
  12  10   2         83.48          3.93        33.30 o
  13  10   2        117.42         98.02        44.99 o
  14  10   2         36.95          0.00        60.40 o
  15  10   2       1013.50       1093.18        93.83 o
  16  10   2       1668.97       1558.88       111.20 o
 -16  11   2          2.10          0.00        63.07 o
 -15  11   2        536.54        647.30        68.57 o
 -14  11   2         74.58        133.95        57.15 o
 -13  11   2       2507.10       2789.67        90.08 o
 -12  11   2         30.37         31.92        40.38 o
 -11  11   2          9.66         47.53        36.64 o
 -10  11   2        990.71        718.33        49.75 o
  -9  11   2      13474.16      12769.27       170.73 o
  -8  11   2        110.64        139.30        24.22 o
  -7  11   2       2652.94       2098.42        43.78 o
  -6  11   2        658.88        961.03        33.09 o
  -5  11   2       7652.96       7170.49        81.29 o
  -4  11   2      49893.07      49415.66       422.96 o
  -3  11   2       1326.30       1038.89        25.35 o
  -2  11   2        900.45        496.46        19.16 o
  -1  11   2       9294.52      10066.00        93.43 o
   0  11   2         22.15         44.09        13.80 o
   1  11   2       1030.82        881.69        21.34 o
   2  11   2        578.34        815.07        21.01 o
   3  11   2        223.90        230.04        13.93 o
   4  11   2       8975.85       8745.40        84.97 o
   5  11   2        393.72        440.83        17.39 o
   6  11   2       9089.97       9081.90        97.96 o
   7  11   2       1466.89       1234.28        43.75 o
   8  11   2         59.24        152.59        26.97 o
   9  11   2        965.78        771.76        49.48 o
  10  11   2        275.01        191.58        61.24 o
  11  11   2        330.83        233.10        52.67 o
  12  11   2        267.24        181.88        40.35 o
  13  11   2         25.01          0.00        50.08 o
  14  11   2        783.43        603.38        82.04 o
  15  11   2        156.59         50.22        81.27 o
  16  11   2         97.14         87.64        83.25 o
 -16  12   2        329.17        290.80        80.89 o
 -15  12   2        120.50         80.88        47.29 o
 -14  12   2       1332.91       1318.10        76.48 o
 -13  12   2       1210.38       1306.74        69.44 o
 -12  12   2        145.50         89.93        44.25 o
 -11  12   2        852.02       1018.42        61.58 o
 -10  12   2      14457.02      14310.51       194.20 o
  -9  12   2        248.49        292.30        36.90 o
  -8  12   2        842.90        752.47        36.29 o
  -7  12   2       1874.51       1690.37        39.75 o
  -6  12   2       1239.25       1154.67        36.71 o
  -5  12   2      36044.38      35840.58       316.32 o
  -4  12   2       2702.68       3608.37        51.79 o
  -3  12   2      29185.53      27961.06       231.62 o
  -2  12   2      14889.85      14161.55       125.84 o
  -1  12   2         50.24         28.62        14.42 o
   0  12   2       7051.53       8238.95        89.03 o
   1  12   2      10263.33       9925.69        93.05 o
   2  12   2       1510.77       1429.21        30.02 o
   3  12   2      13769.31      15513.34       137.20 o
   4  12   2       5514.56       5284.85        60.66 o
   5  12   2        385.60        358.95        20.00 o
   6  12   2       8023.32       7537.19        86.03 o
   7  12   2        849.99        961.52        40.39 o
   8  12   2         43.92         10.53        25.98 o
   9  12   2         71.48         99.32        33.22 o
  10  12   2        794.26        727.28        50.64 o
  11  12   2         90.53        117.97        38.29 o
  12  12   2        253.86        264.39        54.93 o
  13  12   2        897.94       1014.57        77.90 o
  14  12   2        156.59        176.99        65.92 o
  15  12   2         32.20          0.00        92.06 o
 -16  13   2       1970.90       2034.21       124.30 o
 -15  13   2         46.96         48.98        46.74 o
 -14  13   2       2269.09       2198.92        88.58 o
 -13  13   2        500.80        482.33        51.26 o
 -12  13   2         85.44         29.56        43.38 o
 -11  13   2       2201.70       2130.62        77.78 o
 -10  13   2       2562.33       2910.94        86.63 o
  -9  13   2       4251.51       3988.89       115.90 o
  -8  13   2       1446.83       1373.36        49.02 o
  -7  13   2        723.51        749.81        30.46 o
  -6  13   2       1419.56       1277.87        35.70 o
  -5  13   2       8091.94       8246.89        94.31 o
  -4  13   2       9748.54       9375.37        91.63 o
  -3  13   2       4788.62       5136.76        58.37 o
  -2  13   2       2869.56       3239.83        43.24 o
  -1  13   2       7993.63       7601.96        76.55 o
   0  13   2         15.26          8.41        14.86 o
   1  13   2      23897.78      23413.95       198.31 o
   2  13   2       5419.14       4690.14        61.75 o
   3  13   2        113.67        162.27        16.57 o
   4  13   2      13025.91      13160.45       125.75 o
   5  13   2         55.05         57.38        20.88 o
   6  13   2        439.04        450.26        23.17 o
   7  13   2       4739.10       5410.05        94.48 o
   8  13   2       1950.47       1762.95        60.44 o
   9  13   2       3863.01       3653.29        86.53 o
  10  13   2       7878.50       7390.57       124.03 o
  11  13   2          0.71         10.32        33.01 o
  12  13   2        103.03        106.72        53.67 o
  13  13   2         79.21         55.85        64.31 o
  14  13   2       1883.29       2155.29        98.80 o
  15  13   2        315.89        296.62       118.74 o
 -16  14   2       1354.51       1533.56       114.26 o
 -15  14   2        572.26        502.68        60.61 o
 -14  14   2       1060.21       1083.61        68.28 o
 -13  14   2       1062.35        966.48        66.16 o
 -12  14   2       4663.96       4523.30       110.24 o
 -11  14   2      10729.37      10819.37       165.68 o
 -10  14   2       8831.89       8367.50       138.08 o
  -9  14   2       2206.77       2265.31       111.17 o
  -8  14   2       4401.49       4167.50       107.41 o
  -7  14   2        736.34        594.37        28.18 o
  -6  14   2       1228.30       1301.72        38.54 o
  -5  14   2      20368.40      19949.38       190.36 o
  -4  14   2      10700.62      11668.79       110.72 o
  -3  14   2       1197.66       1290.10        28.45 o
  -2  14   2      11995.00      12402.77       115.23 o
  -1  14   2        923.78        955.37        26.95 o
   0  14   2       2042.23       1975.75        34.17 o
   1  14   2      19764.38      19774.64       174.09 o
   2  14   2       6295.35       6738.87        82.14 o
   3  14   2       5532.65       5266.94        63.74 o
   4  14   2         47.83          0.00        18.78 o
   5  14   2        471.69        422.29        38.15 o
   6  14   2      15438.83      15336.57       192.23 o
   7  14   2      20736.41      20066.15       241.24 o
   8  14   2       2019.13       1906.54        61.04 o
   9  14   2        193.39        227.70        35.62 o
  10  14   2       1553.98       1750.47        64.52 o
  11  14   2         19.79         17.55        36.28 o
  12  14   2       4345.19       4753.47       122.39 o
  13  14   2         89.14         15.03        75.73 o
  14  14   2        155.97        220.80        55.67 o
  15  14   2        228.67        151.62       111.89 o
 -15  15   2        352.90        373.08        58.76 o
 -14  15   2        703.44        728.19        62.07 o
 -13  15   2         74.12          8.90        57.55 o
 -12  15   2       1636.38       1908.45        84.61 o
 -11  15   2       1266.67       1344.57        65.42 o
 -10  15   2       7446.17       7696.64       136.06 o
  -9  15   2       2430.12       2170.41       105.33 o
  -8  15   2          7.92          0.00        43.13 o
  -7  15   2          9.43         13.82        19.34 o
  -6  15   2         92.80        104.27        24.32 o
  -5  15   2        574.47        586.09        29.63 o
  -4  15   2       2093.47       2174.01        44.27 o
  -3  15   2      22106.79      23427.91       201.78 o
  -2  15   2      21459.71      20670.88       179.94 o
  -1  15   2      32166.83      33212.97       293.18 o
   0  15   2       7498.30       7319.90        77.34 o
   1  15   2       2377.20       2804.65        50.08 o
   2  15   2       7864.91       7891.08        92.89 o
   3  15   2       3318.99       3262.38        54.40 o
   4  15   2         20.96         32.38        17.42 o
   5  15   2        992.05        775.54        40.07 o
   6  15   2         32.11        165.40        31.13 o
   7  15   2       3210.94       3243.36        74.89 o
   8  15   2       2282.63       2245.37        66.75 o
   9  15   2       1027.05       1168.25        63.97 o
  10  15   2       2450.38       2452.76        75.49 o
  11  15   2       2481.35       2458.30        79.86 o
  12  15   2       2114.01       2211.80        90.56 o
  13  15   2       3711.67       3756.84       107.61 o
  14  15   2       4476.48       4805.20       123.84 o
  15  15   2       1901.41       2097.75       140.53 o
 -15  16   2       2978.98       3662.94       118.19 o
 -14  16   2         99.92         63.09        49.72 o
 -13  16   2         85.40         25.99        57.92 o
 -12  16   2        190.31        206.25        51.85 o
 -11  16   2       3881.18       4011.39       118.75 o
 -10  16   2         18.03        113.09        43.17 o
  -9  16   2        294.16        347.02        42.91 o
  -8  16   2       2371.05       2324.29        69.10 o
  -7  16   2        720.34        796.73        39.98 o
  -6  16   2         51.22         46.67        26.25 o
  -5  16   2      11438.95      11914.39       128.43 o
  -4  16   2       9299.66       9127.21       105.93 o
  -3  16   2       2158.85       1859.78        35.39 o
  -2  16   2       3974.74       4613.08        60.28 o
  -1  16   2         50.18         98.91        21.27 o
   0  16   2       1876.11       2124.23        38.22 o
   1  16   2      14695.05      13076.14       132.46 o
   2  16   2       2366.52       2226.58        45.58 o
   3  16   2        881.16        734.91        29.17 o
   4  16   2       4765.51       3767.71        54.40 o
   5  16   2       1270.38       1228.93        42.50 o
   6  16   2       3565.72       3737.17        79.43 o
   7  16   2        293.53        355.22        43.58 o
   8  16   2       2227.85       2089.71        72.91 o
   9  16   2          0.86         30.65        45.00 o
  10  16   2          2.61          2.64        39.00 o
  11  16   2       1455.96       1404.78        67.19 o
  12  16   2       3280.65       3303.03       107.10 o
  13  16   2        518.07        657.39        62.36 o
  14  16   2         71.86        135.83        56.88 o
  15  16   2         82.02          0.00       193.77 o
 -15  17   2       1676.90       2256.99       111.13 o
 -14  17   2       1063.55       1173.75        95.35 o
 -13  17   2        827.86        772.57        71.32 o
 -12  17   2        452.68        419.93        59.49 o
 -11  17   2       1303.07       1338.68        84.46 o
 -10  17   2       3608.38       3141.10        87.27 o
  -9  17   2       2590.26       2510.46        74.42 o
  -8  17   2       2721.82       2435.32        75.16 o
  -7  17   2        336.35        399.61        33.62 o
  -6  17   2         91.80         42.71        27.89 o
  -5  17   2         28.23         49.60        21.64 o
  -4  17   2         76.36        172.07        26.77 o
  -3  17   2          8.56         15.61        18.94 o
  -2  17   2       7290.16       7129.13        82.53 o
  -1  17   2       3821.44       3953.24        61.23 o
   0  17   2        165.19         93.92        18.98 o
   1  17   2          1.81        103.97        18.45 o
   2  17   2      11249.54      10586.81       106.13 o
   3  17   2       2682.00       2915.39        47.14 o
   4  17   2       2488.36       2455.53        43.97 o
   5  17   2        230.66        186.59        35.79 o
   6  17   2        108.80         96.97        30.35 o
   7  17   2        433.92        451.34        51.50 o
   8  17   2        236.69        166.91        53.36 o
   9  17   2         63.76         81.08        58.62 o
  10  17   2         14.71          8.73        43.92 o
  11  17   2       1102.99       1038.98        74.57 o
  12  17   2        159.00        120.80        49.87 o
  13  17   2       4777.25       5521.84       127.12 o
  14  17   2         12.52          6.39        53.61 o
 -14  18   2        423.01        492.23        92.90 o
 -13  18   2          0.06         13.81        62.70 o
 -12  18   2        600.96        520.26        65.11 o
 -11  18   2          2.02          0.00        44.05 o
 -10  18   2        375.88        399.23        46.92 o
  -9  18   2       5126.93       5013.08       104.05 o
  -8  18   2       3781.39       3664.49        85.14 o
  -7  18   2       1514.66       1514.13        59.13 o
  -6  18   2        120.18          0.00        30.52 o
  -5  18   2       2650.61       2467.66        52.94 o
  -4  18   2       1110.05       1181.56        48.23 o
  -3  18   2       2658.26       2700.57        60.57 o
  -2  18   2        317.37        301.05        24.13 o
  -1  18   2       3214.99       3559.62        63.16 o
   0  18   2      24080.44      24458.40       234.71 o
   1  18   2       5305.38       4847.72        63.42 o
   2  18   2       5239.49       4747.57        62.17 o
   3  18   2        343.64        265.63        21.07 o
   4  18   2        807.55        700.76        33.01 o
   5  18   2        451.86        400.12        31.03 o
   6  18   2       2433.12       2220.83        64.04 o
   7  18   2       8507.71       8398.68       140.01 o
   8  18   2         12.05         25.47        46.77 o
   9  18   2          2.41         30.23        48.08 o
  10  18   2          3.48          0.00        45.46 o
  11  18   2        874.29        826.77        75.04 o
  12  18   2       2405.09       2148.07        88.99 o
  13  18   2       2214.42       2377.10        94.51 o
  14  18   2         38.54         54.31        51.53 o
 -14  19   2       2215.69       2495.48       116.49 o
 -13  19   2        239.70        296.62        65.72 o
 -12  19   2        792.56        687.36        58.23 o
 -11  19   2       1095.51        980.69        66.22 o
 -10  19   2       1079.98        842.09        57.17 o
  -9  19   2       7194.65       7284.76       129.77 o
  -8  19   2        128.66        138.65        39.27 o
  -7  19   2       3390.46       3197.64        79.76 o
  -6  19   2        846.10        933.31        42.58 o
  -5  19   2       1329.94       1242.72        41.54 o
  -4  19   2        847.26        753.26        42.37 o
  -3  19   2       1889.94       1905.92        78.31 o
  -2  19   2       7018.17       6739.46        79.65 o
  -1  19   2        292.15        300.91        25.79 o
   0  19   2       3850.70       3570.67        56.81 o
   1  19   2      15687.22      15182.90       144.21 o
   2  19   2       3257.01       3140.19        51.15 o
   3  19   2       2195.26       1938.88        45.62 o
   4  19   2         31.06         50.55        21.49 o
   5  19   2         76.90         35.57        27.34 o
   6  19   2          2.21         18.59        34.72 o
   7  19   2        232.19        143.56        59.35 o
   8  19   2         65.90         14.53        48.39 o
   9  19   2        148.51         37.94        49.30 o
  10  19   2        223.89         85.77        79.82 o
  11  19   2         71.87         12.32        64.06 o
  12  19   2        316.51        312.79        54.34 o
  13  19   2         72.42        105.60        63.60 o
  14  19   2        243.22        135.81       124.85 o
 -14  20   2        409.65        576.68        89.41 o
 -13  20   2        356.67        478.97        73.59 o
 -12  20   2       3821.86       4181.25       124.52 o
 -11  20   2        555.25        553.34        59.54 o
 -10  20   2        155.69         95.84        49.66 o
  -9  20   2        122.47        125.64        40.44 o
  -8  20   2       1623.51       1603.64        71.53 o
  -7  20   2       1162.10        917.72        61.58 o
  -6  20   2       1990.11       1949.77        60.50 o
  -5  20   2       2783.82       2510.44        54.42 o
  -4  20   2       4549.21       3894.15        70.53 o
  -3  20   2        263.90        284.79        34.98 o
  -2  20   2       6922.83       6448.75        87.37 o
  -1  20   2        991.01        952.45        43.12 o
   0  20   2         13.84          3.58        23.28 o
   1  20   2        263.23        406.99        27.87 o
   2  20   2        315.78        298.97        28.65 o
   3  20   2       1820.40       1825.76        48.83 o
   4  20   2        984.71        911.44        42.92 o
   5  20   2       2276.32       2031.19        65.18 o
   6  20   2        217.42        191.19        40.00 o
   7  20   2       2260.69       2115.99        79.73 o
   8  20   2        502.51        528.84        52.38 o
   9  20   2       1093.09       1113.76        64.26 o
  10  20   2       2515.82       2761.01       100.09 o
  11  20   2        329.27        188.31        76.14 o
  12  20   2        420.47        413.43        56.39 o
  13  20   2          4.26         45.57        60.44 o
 -13  21   2       3066.22       3555.54       120.35 o
 -12  21   2       1798.04       2103.25        98.11 o
 -11  21   2        106.59        152.76        52.20 o
 -10  21   2       1012.46        893.76        80.60 o
  -9  21   2         44.02         47.39        39.32 o
  -8  21   2        581.53        432.91        54.07 o
  -7  21   2       2577.34       2546.71        91.92 o
  -6  21   2       2600.09       3071.02        78.70 o
  -5  21   2       2055.64       1890.60        53.24 o
  -4  21   2         25.36         34.03        26.50 o
  -3  21   2        110.88         54.53        26.15 o
  -2  21   2        360.14        382.13        35.61 o
  -1  21   2        563.94        571.48        52.22 o
   0  21   2        660.61        631.67        35.65 o
   1  21   2        308.24        287.22        25.08 o
   2  21   2        757.40        957.75        40.28 o
   3  21   2       2946.63       3045.37        60.79 o
   4  21   2       7702.46       7164.15       106.08 o
   5  21   2          4.57         62.86        37.82 o
   6  21   2       1747.36       1851.73        70.86 o
   7  21   2       2009.34       2055.10        76.89 o
   8  21   2          7.19         16.29        43.21 o
   9  21   2       2653.61       3011.60        93.08 o
  10  21   2        838.51       1050.81        73.06 o
  11  21   2        199.00        210.98        61.95 o
  12  21   2          0.39         14.83        51.72 o
  13  21   2          0.34         33.27        61.22 o
 -13  22   2         16.11        108.72        63.32 o
 -12  22   2          7.64          2.26        53.00 o
 -11  22   2          0.51          0.00        52.05 o
 -10  22   2         74.76         50.98        72.85 o
  -9  22   2         40.46         28.47        58.12 o
  -8  22   2        604.01        429.52        54.05 o
  -7  22   2        380.46        345.43        59.07 o
  -6  22   2        998.24       1093.42        66.51 o
  -5  22   2       3787.59       3818.25        72.41 o
  -4  22   2       2720.05       2658.41        58.52 o
  -3  22   2       1759.57       1938.54        52.78 o
  -2  22   2         73.77         26.69        30.23 o
  -1  22   2         38.92         30.17        28.58 o
   0  22   2        190.63        272.85        29.89 o
   1  22   2        159.55        161.91        24.22 o
   2  22   2        838.32        803.84        40.64 o
   3  22   2        192.15        321.98        37.38 o
   4  22   2        267.03        403.03        43.50 o
   5  22   2        363.98        316.60        50.98 o
   6  22   2       5834.07       5695.94       110.88 o
   7  22   2       1314.31       1245.74        68.48 o
   8  22   2        271.72        310.05        45.20 o
   9  22   2        164.76        150.12        44.76 o
  10  22   2         27.26        107.24        47.13 o
  11  22   2        150.23        108.75        43.62 o
  12  22   2        143.12        109.60        74.50 o
 -12  23   2          1.72          0.00        62.28 o
 -11  23   2        519.94        460.99        61.62 o
 -10  23   2        422.85        387.88        62.20 o
  -9  23   2       1061.97       1211.30        79.46 o
  -8  23   2       1625.88       1514.60        85.06 o
  -7  23   2       1226.09       1290.10        65.07 o
  -6  23   2        890.06        815.02        56.46 o
  -5  23   2        137.14        166.56        37.48 o
  -4  23   2        112.35        188.30        29.81 o
  -3  23   2        368.36        236.99        30.37 o
  -2  23   2        365.72        419.97        36.15 o
  -1  23   2       2739.69       2614.96        59.70 o
   0  23   2       1147.67        980.43        41.20 o
   1  23   2       3509.89       3526.03        80.26 o
   2  23   2       3139.01       3191.86        73.52 o
   3  23   2      10621.86      10968.94       144.76 o
   4  23   2       5858.08       6077.31       114.98 o
   5  23   2        154.32        108.34        45.23 o
   6  23   2       1513.45       1707.09        73.76 o
   7  23   2         79.36        135.52        41.99 o
   8  23   2        119.54        128.17        41.93 o
   9  23   2       1930.34       1806.82        74.54 o
  10  23   2       1170.87       1323.05        72.51 o
  11  23   2         99.92         78.14        46.50 o
  12  23   2         93.58          3.58        87.94 o
 -12  24   2        741.80        698.84        75.46 o
 -11  24   2       2652.92       2747.27        97.13 o
 -10  24   2        893.94        872.73        78.31 o
  -9  24   2       1127.40       1345.98        79.23 o
  -8  24   2        308.42        106.80        79.33 o
  -7  24   2          6.15         37.30        39.92 o
  -6  24   2         30.91         39.23        42.95 o
  -5  24   2       1018.04        880.76        50.64 o
  -4  24   2        475.52        415.14        35.95 o
  -3  24   2        130.05        120.09        28.99 o
  -2  24   2       6980.35       7255.53       109.33 o
  -1  24   2         15.91         45.93        28.18 o
   0  24   2        737.26        728.11        41.90 o
   1  24   2        891.92        811.18        56.67 o
   2  24   2       1302.52       1516.22        82.43 o
   3  24   2       2778.77       3058.62        74.07 o
   4  24   2       3123.87       3131.46        87.62 o
   5  24   2        183.50         97.40       106.20 o
   6  24   2       1590.42       1672.19        76.89 o
   7  24   2       4388.25       4602.07       106.20 o
   8  24   2        456.92        464.30        51.17 o
   9  24   2        134.74        118.31        47.38 o
  10  24   2       3072.97       3053.99        97.73 o
  11  24   2         17.72          0.24        61.96 o
 -11  25   2       1686.91       2162.78       115.46 o
 -10  25   2        362.38        411.13        53.39 o
  -9  25   2        504.23        653.71        80.26 o
  -8  25   2         86.72         62.23        50.09 o
  -7  25   2        146.95        201.09        51.82 o
  -6  25   2         98.26         51.10        48.72 o
  -5  25   2         31.33         71.88        44.49 o
  -4  25   2        269.34        289.54        34.56 o
  -3  25   2       1245.60       1288.70        48.87 o
  -2  25   2      10247.11      10578.08       141.76 o
  -1  25   2       3761.19       3859.19        74.67 o
   0  25   2       3736.85       3741.02        77.60 o
   1  25   2        666.81        492.19        48.53 o
   2  25   2         61.17         73.19        60.38 o
   3  25   2        124.63        123.41        44.05 o
   4  25   2          4.08          0.00        46.13 o
   5  25   2       2161.15       2122.91       128.96 o
   6  25   2        219.15        111.49        52.09 o
   7  25   2          3.78         27.18        41.44 o
   8  25   2        311.02        330.96        63.46 o
   9  25   2        116.65         27.69        52.11 o
  10  25   2          2.09          0.00        46.11 o
  11  25   2        460.67        453.61        61.35 o
 -11  26   2        158.17        258.80        79.63 o
 -10  26   2        316.73        299.13        60.03 o
  -9  26   2       1107.27       1061.43        92.29 o
  -8  26   2       1689.91       1719.11        75.58 o
  -7  26   2        988.93        963.65        68.67 o
  -6  26   2        831.15        753.97        65.50 o
  -5  26   2       2213.42       2250.80        98.14 o
  -4  26   2        372.21        312.93        41.30 o
  -3  26   2       2246.38       2237.70        69.21 o
  -2  26   2         97.23        213.04        40.27 o
  -1  26   2        166.28        167.64        38.96 o
   0  26   2       1748.92       1649.53        60.96 o
   1  26   2        353.68        376.99        48.70 o
   2  26   2        175.93        143.57        44.58 o
   3  26   2        715.22        856.03        58.66 o
   4  26   2         27.45         17.15        45.96 o
   5  26   2        365.22        332.85        62.71 o
   6  26   2          3.97          0.00        51.95 o
   7  26   2        465.33        499.31        64.36 o
   8  26   2         35.70          0.00        56.96 o
   9  26   2        157.87         24.74        77.18 o
  10  26   2        260.06        199.24        55.60 o
 -10  27   2         41.78         34.60        53.96 o
  -9  27   2        209.67        161.97        56.20 o
  -8  27   2       3071.51       3288.37       114.13 o
  -7  27   2       1472.28       1688.76        92.48 o
  -6  27   2          6.87         36.76        49.36 o
  -5  27   2        313.51        303.75        62.08 o
  -4  27   2        123.69        105.18        59.97 o
  -3  27   2       1811.44       2212.39        83.54 o
  -2  27   2        342.79        224.25        69.52 o
  -1  27   2       2287.08       2398.66        69.17 o
   0  27   2        833.60        740.65        51.31 o
   1  27   2        261.83        227.41        37.68 o
   2  27   2        599.76        517.83        48.13 o
   3  27   2        539.59        475.86        55.80 o
   4  27   2        294.87        215.55        46.41 o
   5  27   2       1734.58       1639.68        79.85 o
   6  27   2       1027.12       1020.91        69.68 o
   7  27   2         45.46         92.59        65.76 o
   8  27   2       1291.86       1091.61        72.50 o
   9  27   2         14.83          0.00        99.94 o
  -9  28   2       1440.33       1484.28        91.21 o
  -8  28   2       1087.04       1283.30        90.30 o
  -7  28   2          2.36         30.32        61.38 o
  -6  28   2        493.38        472.91        64.00 o
  -5  28   2          7.01          0.00        62.56 o
  -4  28   2        319.41         17.55       230.98 o
  -3  28   2        119.85        128.88        73.26 o
  -2  28   2        926.91        874.14        57.39 o
  -1  28   2         62.58         48.88        49.50 o
   0  28   2        187.42        160.43        57.43 o
   1  28   2       1169.41       1242.30        56.72 o
   2  28   2        169.03        151.82        48.80 o
   3  28   2       1768.16       2005.89        85.43 o
   4  28   2          2.83         15.04        39.98 o
   5  28   2        633.36        697.84        56.86 o
   6  28   2       1167.48       1079.82        76.18 o
   7  28   2       1032.59       1104.13       103.65 o
   8  28   2        307.56        361.82        78.63 o
   9  28   2         56.81          6.93        38.97 o
  -8  29   2       2025.84       2333.82       110.88 o
  -7  29   2       1453.46       1551.67       100.09 o
  -6  29   2          2.11          7.19        49.54 o
  -5  29   2        493.58        560.18        78.60 o
  -4  29   2       1185.15       1201.71       209.92 o
  -3  29   2       4203.56       4574.99       125.53 o
  -2  29   2       7616.51       8074.67       141.63 o
  -1  29   2       2748.87       2927.03        88.05 o
   0  29   2       1002.30        870.69        62.44 o
   1  29   2         23.40         40.56        42.65 o
   2  29   2        195.41        127.00        65.08 o
   3  29   2       1117.32       1113.96        72.67 o
   4  29   2        293.59        297.88        57.08 o
   5  29   2         18.72          6.53        41.87 o
   6  29   2        416.91        398.29        59.45 o
   7  29   2        516.69        603.65        92.39 o
   8  29   2       1783.04       1970.77        99.19 o
  -7  30   2        649.53        619.32        79.59 o
  -6  30   2        330.22        347.19        89.30 o
  -5  30   2        306.35        273.60        92.93 o
  -3  30   2        483.93        552.72        79.53 o
  -2  30   2        299.65        385.28        48.01 o
  -1  30   2        692.92        828.93        60.25 o
   0  30   2        222.15        168.77        50.80 o
   1  30   2        240.88        308.97        56.79 o
   2  30   2        212.15        133.07        57.37 o
   3  30   2       2187.39       2568.32       102.77 o
   4  30   2        339.88        244.22        93.00 o
   5  30   2        699.45        620.19        66.78 o
   6  30   2          2.43          0.00        49.78 o
   7  30   2        902.71        832.78        92.71 o
  -6  31   2         61.32         51.56        87.99 o
  -5  31   2        243.14        320.14        89.29 o
  -4  31   2        110.07        110.71        73.50 o
  -3  31   2         53.68         57.19        66.90 o
  -2  31   2       1643.20       1723.69        79.73 o
  -1  31   2       2829.81       3042.75        95.43 o
   0  31   2          7.15         69.55        51.76 o
   1  31   2       1496.41       1476.97        98.41 o
   2  31   2        392.35        436.64        86.74 o
   3  31   2       1294.08       1756.47       145.36 o
   4  31   2        505.23        316.34        89.27 o
   5  31   2        167.35        195.75        64.47 o
   6  31   2        326.24        331.40        93.73 o
  -5  32   2        155.40         48.85       107.56 o
  -4  32   2          6.62         53.03        61.60 o
  -3  32   2        234.46        252.21        67.34 o
  -2  32   2        170.43        233.66        69.53 o
  -1  32   2        204.99        309.43        59.76 o
   0  32   2        456.65        515.70        71.50 o
   1  32   2         13.61         34.64       113.49 o
   2  32   2       1231.56       1311.29       139.76 o
   3  32   2        348.22        375.92        97.80 o
   4  32   2        110.97          3.94        82.83 o
  -2  33   2         37.81         14.46       111.59 o
  -1  33   2          8.89         26.52        52.79 o
   0  33   2        158.70        262.04        70.78 o
   1  33   2         17.62         26.85        85.66 o
 -17   1   3          1.35          0.00        98.65 o
 -16   1   3         36.10          0.00        84.73 o
 -15   1   3        225.63        138.93        99.81 o
 -14   1   3       2479.99       2686.68       103.40 o
 -13   1   3         87.02         42.57        33.20 o
 -12   1   3        994.67        989.56        43.55 o
 -11   1   3      14290.93      14502.20       167.58 o
 -10   1   3      16975.53      16870.88       184.13 o
  -9   1   3       3576.61       3697.38        61.53 o
  -8   1   3       5997.22       5705.79        76.83 o
  -7   1   3       3731.11       3596.41        52.69 o
  -6   1   3       2206.83       2153.77        34.93 o
  -5   1   3       1658.66       1609.82        26.55 o
  -4   1   3        729.11        780.60        18.38 o
  -3   1   3       5477.43       4672.47        46.07 o
  -2   1   3      69698.06      69942.84       543.59 o
  -1   1   3       4018.30       5737.14        49.03 o
   0   1   3         61.28         64.85         4.78 o
   1   1   3       2529.98       2014.33        21.06 o
   2   1   3      17688.70      25578.34       214.22 o
   3   1   3      23439.08      25156.53       200.08 o
   4   1   3      29573.99      30023.31       244.01 o
   5   1   3        158.34        316.03        13.55 o
   6   1   3        937.37       1379.42        25.98 o
   7   1   3         83.30         71.63        25.07 o
   8   1   3      12170.38      12811.23       121.11 o
   9   1   3      24373.48      24308.00       211.12 o
  10   1   3          6.94         35.58        36.55 o
  11   1   3       6853.78       6720.24       129.41 o
  12   1   3          1.82          0.00        41.12 o
  13   1   3        544.40        589.14        58.23 o
  14   1   3       5766.13       5781.89       133.55 o
  15   1   3       3554.48       3740.75       116.43 o
  16   1   3        286.79        320.01        86.05 o
 -17   2   3       1625.52       1765.22       157.18 o
 -16   2   3        448.99        579.70       119.28 o
 -15   2   3        357.88        262.79        96.79 o
 -14   2   3        339.05        338.99        73.23 o
 -13   2   3       7250.88       7525.50       112.47 o
 -12   2   3        560.82        793.63        48.08 o
 -11   2   3        414.66        385.57        34.47 o
 -10   2   3       6263.62       6704.25       103.56 o
  -9   2   3       1601.60       1588.17        43.90 o
  -8   2   3        484.77        769.53        29.59 o
  -7   2   3       1346.34       1308.47        33.38 o
  -6   2   3         38.04         80.20        13.67 o
  -5   2   3       1361.24       1514.79        28.72 o
  -4   2   3       2711.61       3148.14        38.17 o
  -3   2   3      13949.82      16453.73       135.01 o
  -2   2   3      21866.17      27845.28       235.44 o
  -1   2   3        336.01       1016.70        15.38 o
   0   2   3        121.93         50.81         4.66 o
   1   2   3      10759.87      10328.84        84.65 o
   2   2   3     101349.17     109285.37       932.77 o
   3   2   3        276.68        249.39        10.24 o
   4   2   3      41016.81      44369.92       375.22 o
   5   2   3      29343.38      29561.38       238.80 o
   6   2   3       2607.70       1818.08        28.27 o
   7   2   3        116.74         55.35        16.03 o
   8   2   3       2554.44       2556.22        39.49 o
   9   2   3       4612.55       4676.74        70.05 o
  10   2   3       3490.15       3191.15        71.63 o
  11   2   3         42.52         63.14        29.29 o
  12   2   3       1762.15       1870.89        83.88 o
  13   2   3       1102.78       1092.77        76.59 o
  14   2   3         78.56        121.27        66.74 o
  15   2   3        911.13        948.19        98.69 o
  16   2   3        131.75        120.98       109.21 o
 -17   3   3          0.64          0.00        77.73 o
 -16   3   3       1143.75       1044.49       106.12 o
 -15   3   3       1271.27       1232.44       101.37 o
 -14   3   3         10.15          0.00        67.24 o
 -13   3   3        713.68        733.85        45.92 o
 -12   3   3       1703.82       1589.83        56.20 o
 -11   3   3      10223.27      10544.65       122.20 o
 -10   3   3       1131.25        689.01        40.03 o
  -9   3   3       1081.14       1385.96        44.10 o
  -8   3   3       6659.71       6624.16        77.93 o
  -7   3   3      13229.68      11577.69       116.55 o
  -6   3   3        958.82        647.42        21.87 o
  -5   3   3        446.57        335.90        15.54 o
  -4   3   3      15638.17      15535.95       139.47 o
  -3   3   3      21862.88      26082.48       227.97 o
  -2   3   3      26630.16      27360.41       242.34 o
  -1   3   3      31875.74      40097.53       346.04 o
   0   3   3       7382.21       7487.61        63.48 o
   1   3   3      57941.70      61512.93       491.01 o
   2   3   3      14079.48      13147.97       116.49 o
   3   3   3      14423.65      18864.45       181.04 o
   4   3   3        519.97        414.67        17.53 o
   5   3   3       5604.26       5521.88        62.23 o
   6   3   3      15197.27      15397.32       133.35 o
   7   3   3       6107.02       7148.04        72.24 o
   8   3   3      18153.30      17547.59       156.54 o
   9   3   3       7271.75       7288.35       100.73 o
  10   3   3        983.89        980.34        44.77 o
  11   3   3        245.72        268.91        35.78 o
  12   3   3       1077.74        975.37        85.86 o
  13   3   3        153.91        181.69        81.39 o
  14   3   3       1625.27       1961.22       100.72 o
  15   3   3       1207.89       1131.33       128.23 o
  16   3   3         86.67          0.00        88.62 o
 -17   4   3         56.26        245.03        76.41 o
 -16   4   3        190.70        132.75        64.29 o
 -15   4   3        741.15        547.39        82.90 o
 -14   4   3       1335.87       1187.96        75.77 o
 -13   4   3       1195.73        942.40        72.24 o
 -12   4   3       4250.55       4178.86        91.47 o
 -11   4   3         17.86         35.47        23.69 o
 -10   4   3      12170.39      11906.10       156.19 o
  -9   4   3        716.20        524.47        29.95 o
  -8   4   3        500.32        292.52        21.34 o
  -7   4   3       4431.53       3860.38        52.18 o
  -6   4   3        160.61         87.93        12.74 o
  -5   4   3       4326.24       3230.56        41.11 o
  -4   4   3       5775.01       6839.14        68.55 o
  -3   4   3      29932.13      34956.66       295.20 o
  -2   4   3     129813.70     147976.58      1262.60 o
  -1   4   3      52162.05      63838.97       529.27 o
   0   4   3         38.53        590.50        13.18 o
   1   4   3        308.80        805.92        17.32 o
   2   4   3      24154.19      27352.63       254.84 o
   3   4   3       4338.66       5083.35        60.26 o
   4   4   3      13474.03      13659.08       138.81 o
   5   4   3         25.18         59.45        15.33 o
   6   4   3      15094.82      14392.32       136.41 o
   7   4   3         30.73         11.42        12.22 o
   8   4   3        209.82        164.63        18.41 o
   9   4   3        255.58        138.79        25.48 o
  10   4   3         86.59        124.47        26.79 o
  11   4   3        183.70        237.84        33.37 o
  12   4   3       6091.33       6600.23       168.52 o
  13   4   3        214.63        160.16        72.95 o
  14   4   3       2358.49       2008.48       131.75 o
  15   4   3       1109.32       1238.83       135.44 o
  16   4   3        306.35        169.66       110.74 o
 -17   5   3         95.47         63.81        69.26 o
 -16   5   3        169.13         65.58        66.33 o
 -15   5   3        121.38         21.47        54.77 o
 -14   5   3       1550.25       1766.05        75.23 o
 -13   5   3        372.26        280.62        55.67 o
 -12   5   3       1881.94       1632.94        82.39 o
 -11   5   3        138.73        224.15        31.74 o
 -10   5   3       1588.28       1570.86        52.59 o
  -9   5   3        935.94       1075.72        41.76 o
  -8   5   3       4569.37       4229.63        75.39 o
  -7   5   3      12815.69      13356.84       147.11 o
  -6   5   3        141.90        210.31        15.47 o
  -5   5   3        353.80        617.54        18.84 o
  -4   5   3       3254.45       2826.83        35.44 o
  -3   5   3        763.73        476.08        16.95 o
  -2   5   3      55867.42      66117.16       548.78 o
  -1   5   3      11119.49      12360.70       109.84 o
   0   5   3       9562.89      11417.32       102.21 o
   1   5   3      38022.02      46595.86       393.10 o
   2   5   3      22018.55      27677.05       222.91 o
   3   5   3        207.07        203.08        15.29 o
   4   5   3       3076.80       3344.41        47.94 o
   5   5   3         82.92         94.65        21.57 o
   6   5   3       2929.43       2617.71        46.76 o
   7   5   3       3878.62       3907.43        61.83 o
   8   5   3       7279.01       6999.11        93.60 o
   9   5   3        430.49        314.32        27.92 o
  10   5   3       1971.90       1801.41        52.26 o
  11   5   3       8061.58       7872.85       111.64 o
  12   5   3        150.92         41.00        67.65 o
  13   5   3       4439.84       4405.84       152.81 o
  14   5   3        628.78        651.59        87.70 o
  15   5   3        230.84         36.59       137.50 o
  16   5   3       1867.48       1909.41       136.89 o
 -17   6   3        331.83        345.12        94.20 o
 -16   6   3          1.15         63.41        72.91 o
 -15   6   3       1214.09       1070.71        96.91 o
 -14   6   3       1950.47       1774.20        69.70 o
 -13   6   3        180.09        179.28        48.79 o
 -12   6   3        162.77         88.61        75.81 o
 -11   6   3       4380.86       4603.35        86.88 o
 -10   6   3        263.04        291.59        29.08 o
  -9   6   3        314.78        250.67        26.94 o
  -8   6   3      16066.76      17063.56       158.03 o
  -7   6   3         50.80        176.31        17.34 o
  -6   6   3      29358.24      29402.12       261.72 o
  -5   6   3      48127.96      49498.63       419.84 o
  -4   6   3      11055.56      11254.95       115.52 o
  -3   6   3      31261.35      33019.73       304.23 o
  -2   6   3      60307.20      72520.55       601.64 o
  -1   6   3      29247.08      37521.25       315.81 o
   0   6   3       2594.82       2337.30        27.63 o
   1   6   3        362.76        417.99        14.01 o
   2   6   3       4174.85       4564.18        47.60 o
   3   6   3       1170.28       1513.14        25.51 o
   4   6   3       2151.00       2589.06        43.98 o
   5   6   3        243.77        676.61        26.78 o
   6   6   3      62834.97      67567.74       624.42 o
   7   6   3      18116.03      17977.06       188.98 o
   8   6   3         37.59         52.57        22.23 o
   9   6   3        415.32        294.15        28.37 o
  10   6   3        368.94        254.25        32.66 o
  11   6   3        686.23        586.62        40.12 o
  12   6   3        150.60        119.95        55.52 o
  13   6   3          3.13         20.43        67.23 o
  14   6   3        889.57        807.41        93.76 o
  15   6   3       3130.79       2809.08       125.93 o
  16   6   3       1466.05       1859.96       130.60 o
 -17   7   3         18.13         18.92        91.38 o
 -16   7   3       1691.63       1850.94       142.31 o
 -15   7   3       2939.37       3160.57       132.43 o
 -14   7   3         49.12          0.00        50.57 o
 -13   7   3        494.77        482.19        52.51 o
 -12   7   3       1079.05        852.62        56.87 o
 -11   7   3        264.01        269.71        46.23 o
 -10   7   3       2420.86       2252.94        52.95 o
  -9   7   3      12420.26      12610.05       124.85 o
  -8   7   3      14828.59      14159.63       132.01 o
  -7   7   3      61174.56      62441.43       497.00 o
  -6   7   3      12031.87      12106.36       111.86 o
  -5   7   3       1565.77       1002.79        21.15 o
  -4   7   3       5889.02       5611.34        66.80 o
  -3   7   3      11143.59      12038.99       113.14 o
  -2   7   3       9800.48      12587.68       108.90 o
  -1   7   3      27288.98      31142.42       267.41 o
   0   7   3       8100.05       8724.98        81.14 o
   1   7   3       6557.53       7646.19        69.46 o
   2   7   3        785.76        961.27        17.87 o
   3   7   3       8319.42       8013.52        73.19 o
   4   7   3      25009.05      25195.18       264.25 o
   5   7   3       4016.40       4109.50        69.98 o
   6   7   3        621.49        611.83        27.54 o
   7   7   3      20330.18      20636.18       220.03 o
   8   7   3      32440.68      32898.40       328.37 o
   9   7   3      14897.60      14959.03       173.92 o
  10   7   3       3180.92       2967.22        67.10 o
  11   7   3       1026.36       1105.66        48.63 o
  12   7   3        123.34        168.15        41.34 o
  13   7   3        824.13        613.51        89.50 o
  14   7   3         53.88          4.43        79.10 o
  15   7   3        265.62        235.94        75.77 o
  16   7   3       1018.10       1405.12       116.61 o
 -17   8   3       2525.45       2907.43       184.10 o
 -16   8   3       1571.56       1753.22       146.46 o
 -15   8   3        725.61        941.39        84.27 o
 -14   8   3          3.62          0.00        59.53 o
 -13   8   3       1812.90       1822.08        69.16 o
 -12   8   3       2423.46       2081.73        67.42 o
 -11   8   3       1134.57        953.68        54.50 o
 -10   8   3        849.40        761.09        47.40 o
  -9   8   3       3495.11       3890.96        54.21 o
  -8   8   3       3208.36       3130.26        47.40 o
  -7   8   3         99.23        121.79        16.43 o
  -6   8   3      28528.96      27314.82       231.05 o
  -5   8   3      17163.32      14901.44       155.30 o
  -4   8   3       2404.41       2961.61        46.14 o
  -3   8   3       6372.96       8288.33        83.86 o
  -2   8   3      28841.27      33054.23       265.11 o
  -1   8   3       4454.26       4624.81        51.24 o
   0   8   3       3408.89       3582.26        39.48 o
   1   8   3       8390.77       8581.15        77.82 o
   2   8   3       3824.94       4656.87        48.06 o
   3   8   3        231.09        433.90        14.61 o
   4   8   3         29.94         69.10        11.13 o
   5   8   3        940.01        855.10        30.83 o
   6   8   3         16.45         37.59        21.76 o
   7   8   3       3011.47       2739.32        74.18 o
   8   8   3      10741.10      10699.76       132.08 o
   9   8   3       2476.93       2631.57        60.07 o
  10   8   3          1.74         77.37        28.95 o
  11   8   3        520.55        553.80        39.98 o
  12   8   3        882.07        829.29        54.11 o
  13   8   3        350.41        345.25        62.64 o
  14   8   3         22.02          0.00        52.90 o
  15   8   3        105.03        110.63        61.16 o
  16   8   3          4.60          0.00        64.34 o
 -17   9   3        628.31        597.05       129.82 o
 -16   9   3        700.52        755.39        99.16 o
 -15   9   3        143.92        151.75        63.33 o
 -14   9   3       2440.43       2604.20       126.46 o
 -13   9   3        223.35        140.92        43.01 o
 -12   9   3        969.01        861.13        50.87 o
 -11   9   3       6470.23       6048.19       108.33 o
 -10   9   3       1037.93        815.36        45.60 o
  -9   9   3       3110.57       3172.53        54.43 o
  -8   9   3      12691.41      12072.33       121.54 o
  -7   9   3       3284.07       2668.00        42.00 o
  -6   9   3       5907.07       6375.88        78.41 o
  -5   9   3       7107.49       8835.34       110.94 o
  -4   9   3      32560.01      32311.31       326.14 o
  -3   9   3       4737.57       3571.48        52.41 o
  -2   9   3        655.04        534.38        15.93 o
  -1   9   3      16158.00      17743.14       148.92 o
   0   9   3      18374.33      20250.38       167.92 o
   1   9   3        578.90        752.17        18.16 o
   2   9   3         13.24         86.52        11.92 o
   3   9   3       3126.01       3089.08        37.07 o
   4   9   3      14419.59      14107.58       125.38 o
   5   9   3      18076.68      17528.61       181.50 o
   6   9   3       2032.37       2080.17        54.24 o
   7   9   3         23.82        181.80        40.25 o
   8   9   3       1308.06       1213.64        52.57 o
   9   9   3       6767.21       6107.30        94.89 o
  10   9   3       1169.61       1388.26        58.13 o
  11   9   3       3966.42       4173.44        94.72 o
  12   9   3         62.37         30.74        34.57 o
  13   9   3        292.68        307.83        51.15 o
  14   9   3       3026.97       3130.02       125.86 o
  15   9   3       3008.07       2997.21       132.92 o
  16   9   3        394.93        306.67        78.20 o
 -16  10   3        119.22        103.58        81.77 o
 -15  10   3          6.09         24.07        67.45 o
 -14  10   3       1620.44       1531.07        75.25 o
 -13  10   3         45.03          4.03        40.53 o
 -12  10   3          8.90          0.00        33.03 o
 -11  10   3       1756.57       1618.65        67.91 o
 -10  10   3       9808.79      10058.15       146.32 o
  -9  10   3         66.67         68.37        19.15 o
  -8  10   3       3775.57       3601.54        57.59 o
  -7  10   3       7994.74       8827.96       102.17 o
  -6  10   3       2468.08       2866.41        46.56 o
  -5  10   3      41017.33      42729.48       370.88 o
  -4  10   3       9093.65       9852.30       128.19 o
  -3  10   3      15705.48      14390.52       131.58 o
  -2  10   3      21138.63      24438.62       203.24 o
  -1  10   3       3791.85       3504.89        41.44 o
   0  10   3       8480.72       8262.40        77.88 o
   1  10   3       1182.36       1184.34        22.98 o
   2  10   3         31.49         68.32        13.03 o
   3  10   3       4512.32       4543.04        50.11 o
   4  10   3        873.84        538.42        17.63 o
   5  10   3       3418.46       3451.47        47.50 o
   6  10   3         18.06          0.00        25.80 o
   7  10   3       6524.71       6339.67       103.46 o
   8  10   3        254.00        249.72        32.80 o
   9  10   3        576.56        628.91        43.29 o
  10  10   3       1158.61        944.70        72.06 o
  11  10   3        859.14        763.10        55.32 o
  12  10   3        485.61        431.34        45.84 o
  13  10   3        667.81        681.32        53.53 o
  14  10   3        693.91        771.26        83.56 o
  15  10   3        560.62        371.32        87.93 o
  16  10   3        471.87        295.62        86.45 o
 -16  11   3        387.31        178.97        83.50 o
 -15  11   3         37.28         54.77        53.80 o
 -14  11   3          2.34          0.00        43.93 o
 -13  11   3          0.64         11.38        37.51 o
 -12  11   3        463.49        498.05        54.51 o
 -11  11   3       1340.25       1359.16        66.87 o
 -10  11   3       2335.42       2344.51        71.45 o
  -9  11   3       2240.52       2449.25        54.83 o
  -8  11   3        630.92        669.90        29.78 o
  -7  11   3       2064.80       1952.42        45.58 o
  -6  11   3       4615.37       4246.31        61.11 o
  -5  11   3       1492.36       1714.01        35.70 o
  -4  11   3       3394.53       4439.23        61.50 o
  -3  11   3      27464.70      28581.18       235.50 o
  -2  11   3      21472.74      23062.89       194.42 o
  -1  11   3         87.15         78.27        13.70 o
   0  11   3        656.03        807.85        21.43 o
   1  11   3      11331.21      11350.15       104.74 o
   2  11   3        694.71        420.13        16.58 o
   3  11   3       2336.37       1907.01        31.15 o
   4  11   3       6249.56       6656.66        72.99 o
   5  11   3       8590.84       9542.84        91.96 o
   6  11   3      21196.32      20375.18       212.53 o
   7  11   3       2020.52       1906.33        50.91 o
   8  11   3       1448.48       1443.61        48.02 o
   9  11   3        132.75         45.87        37.01 o
  10  11   3       2645.84       2565.07       119.48 o
  11  11   3        933.92        916.74        61.73 o
  12  11   3        420.20        228.45        40.77 o
  13  11   3         47.64          0.00        53.77 o
  14  11   3         16.08          8.23        66.37 o
  15  11   3        230.18        174.89       100.98 o
  16  11   3       1755.55       1770.61       210.79 o
 -16  12   3        718.27        822.32       103.15 o
 -15  12   3       1168.87       1334.48        84.38 o
 -14  12   3        652.35        596.07        64.46 o
 -13  12   3        759.51        838.07        67.63 o
 -12  12   3       5221.53       5332.75       123.26 o
 -11  12   3        573.01        648.17        68.40 o
 -10  12   3        834.35        547.25        48.16 o
  -9  12   3          5.14         23.89        26.14 o
  -8  12   3       4727.25       4447.48        65.53 o
  -7  12   3       3262.75       2967.03        52.95 o
  -6  12   3       2582.34       2733.31        52.39 o
  -5  12   3       1396.61       1215.64        33.16 o
  -4  12   3       4145.36       5435.69        67.35 o
  -3  12   3       6246.31       7738.12        77.38 o
  -2  12   3         22.13         60.97        16.61 o
  -1  12   3        240.81        249.55        20.87 o
   0  12   3        518.51        726.81        26.33 o
   1  12   3        998.15        722.00        22.00 o
   2  12   3       1742.27       1689.55        30.04 o
   3  12   3      13605.50      13667.66       123.32 o
   4  12   3       1426.01       1216.07        26.90 o
   5  12   3         22.71         48.21        15.43 o
   6  12   3        770.43        744.36        33.00 o
   7  12   3        294.40        324.11        32.14 o
   8  12   3       1488.52       1229.44        43.80 o
   9  12   3       1043.68       1049.27        56.20 o
  10  12   3        232.18        167.03        61.77 o
  11  12   3        180.61        125.16        45.71 o
  12  12   3        523.26        532.35        53.49 o
  13  12   3        356.18        393.94        67.53 o
  14  12   3         57.95        150.05        92.31 o
  15  12   3         78.58         40.34        90.87 o
 -16  13   3        316.20        511.29        72.28 o
 -15  13   3       2558.54       2617.03        98.73 o
 -14  13   3       2578.72       2443.85        89.59 o
 -13  13   3       1426.61       1329.85        82.55 o
 -12  13   3       2925.47       2942.19        86.90 o
 -11  13   3       3210.65       3222.88       103.67 o
 -10  13   3        307.81        423.29        52.46 o
  -9  13   3        161.05        104.10        46.09 o
  -8  13   3       1212.67       1165.99        39.54 o
  -7  13   3       1625.20       1792.75        40.20 o
  -6  13   3        482.35        441.20        26.59 o
  -5  13   3          8.67         61.58        18.65 o
  -4  13   3      23630.57      22906.07       211.43 o
  -3  13   3      38442.56      41246.59       334.57 o
  -2  13   3       8801.35       8877.33        91.41 o
  -1  13   3      20259.47      18537.44       172.53 o
   0  13   3      11932.29      12278.50       113.44 o
   1  13   3      13860.19      14325.87       130.29 o
   2  13   3       7607.70       7245.79        75.75 o
   3  13   3        341.22        255.55        18.25 o
   4  13   3        472.66        326.32        22.70 o
   5  13   3       6340.85       6257.19        69.45 o
   6  13   3        235.78        218.17        24.77 o
   7  13   3          8.26         10.34        26.27 o
   8  13   3        784.42        784.90        44.25 o
   9  13   3         20.26         67.07        36.74 o
  10  13   3       3638.11       3573.32        86.66 o
  11  13   3       2948.64       2883.70        84.13 o
  12  13   3       2483.27       2317.66       126.84 o
  13  13   3       4370.38       4237.89       111.68 o
  14  13   3       1730.40       1961.00       105.71 o
  15  13   3       1293.61       1271.50       115.89 o
 -16  14   3        850.53        793.29        69.71 o
 -15  14   3         13.29         83.76        50.23 o
 -14  14   3        656.56        827.92        67.02 o
 -13  14   3        630.19        657.17        77.49 o
 -12  14   3         64.75        147.84        61.36 o
 -11  14   3        279.46        218.67        43.97 o
 -10  14   3       3783.30       3849.56        96.47 o
  -9  14   3         21.23          0.00        51.51 o
  -8  14   3         59.92        120.54        27.50 o
  -7  14   3         48.63         53.17        20.14 o
  -6  14   3       9113.96       9059.72       102.95 o
  -5  14   3       8078.67       7582.69        89.33 o
  -4  14   3      10510.95      10696.25       113.26 o
  -3  14   3        724.95        992.22        26.04 o
  -2  14   3        110.79        242.40        17.49 o
  -1  14   3       4374.62       4833.04        57.00 o
   0  14   3       1614.86       1821.82        33.92 o
   1  14   3         11.72         87.84        27.22 o
   2  14   3        802.61        728.07        32.20 o
   3  14   3       1757.72       1384.53        30.83 o
   4  14   3       1521.44       1491.61        31.75 o
   5  14   3       7341.60       7199.77        86.03 o
   6  14   3      17048.90      16664.68       183.03 o
   7  14   3       1927.16       1551.39        54.59 o
   8  14   3       2077.54       2246.77        65.82 o
   9  14   3         16.54          0.00        33.18 o
  10  14   3       2162.58       2031.80        68.43 o
  11  14   3         75.76        162.73        47.74 o
  12  14   3          9.94         66.26       115.92 o
  13  14   3        105.07        369.88        74.69 o
  14  14   3        457.30        337.73        56.00 o
  15  14   3          8.56         22.89       104.87 o
 -15  15   3       1718.31       1921.82        94.30 o
 -14  15   3        377.79        386.96        54.65 o
 -13  15   3       1047.15       1010.15        75.89 o
 -12  15   3       8113.12       8289.08       151.22 o
 -11  15   3         18.77         37.85        41.23 o
 -10  15   3        681.38        568.46        58.75 o
  -9  15   3        483.79        525.67        56.34 o
  -8  15   3       4071.86       3914.85        74.38 o
  -7  15   3      12759.37      12088.45       131.17 o
  -6  15   3        100.93        103.64        20.72 o
  -5  15   3       7385.95       7496.23        91.02 o
  -4  15   3      19679.86      21478.29       203.04 o
  -3  15   3      12342.69      12494.15       117.98 o
  -2  15   3      13903.09      13091.05       123.05 o
  -1  15   3        385.43        251.30        19.07 o
   0  15   3       1689.17       1485.42        33.44 o
   1  15   3         36.89         93.52        22.09 o
   2  15   3       9614.74       9656.51       101.52 o
   3  15   3         34.41         24.93        15.64 o
   4  15   3        600.55        692.84        26.21 o
   5  15   3       2281.81       1812.56        42.33 o
   6  15   3        395.63        379.89        33.84 o
   7  15   3       9490.71       9504.11       139.36 o
   8  15   3       2054.87       1983.33        64.26 o
   9  15   3         14.89          7.03        37.57 o
  10  15   3       1590.61       1753.79        70.21 o
  11  15   3       2889.90       2830.33        88.85 o
  12  15   3       1283.63       1004.88        85.75 o
  13  15   3       4061.42       4371.02       121.35 o
  14  15   3         32.33         46.84        51.35 o
  15  15   3        731.02        933.40       102.15 o
 -15  16   3       1449.42       1721.34        92.12 o
 -14  16   3        230.73        207.83        57.07 o
 -13  16   3        648.03        776.23        71.49 o
 -12  16   3       2830.56       3114.50        97.56 o
 -11  16   3       8832.22       8989.77       171.24 o
 -10  16   3        177.06        187.48        48.37 o
  -9  16   3       7353.73       7431.97       140.56 o
  -8  16   3       3071.04       3164.96        80.07 o
  -7  16   3          5.53         11.64        27.20 o
  -6  16   3        285.49        387.07        29.26 o
  -5  16   3       7538.20       8083.04        98.31 o
  -4  16   3       7298.58       7892.08        94.27 o
  -3  16   3       1592.10       1499.68        35.85 o
  -2  16   3          9.00         56.58        19.48 o
  -1  16   3        949.87        828.32        36.63 o
   0  16   3       6559.13       6297.75        76.85 o
   1  16   3        804.32        954.92        29.89 o
   2  16   3       4336.32       4356.51        60.23 o
   3  16   3        992.61       1035.07        30.67 o
   4  16   3        193.34        226.85        22.57 o
   5  16   3        140.01        235.02        29.18 o
   6  16   3       8978.88       8808.73       130.33 o
   7  16   3      20717.44      20320.50       249.09 o
   8  16   3       2002.01       1853.75        69.34 o
   9  16   3       2331.19       1936.02        75.48 o
  10  16   3        280.36        317.79        46.37 o
  11  16   3        117.64        147.48        44.44 o
  12  16   3        311.14        233.44        55.31 o
  13  16   3         54.74         28.20        51.95 o
  14  16   3        273.54        230.08        58.98 o
 -15  17   3        659.08        775.35        75.53 o
 -14  17   3        117.99         49.75        66.40 o
 -13  17   3        965.59       1064.37        69.18 o
 -12  17   3         66.38         98.06        55.47 o
 -11  17   3       2183.24       2237.36        81.78 o
 -10  17   3        695.80        631.06        56.22 o
  -9  17   3       6010.11       5703.91       108.00 o
  -8  17   3       2794.81       2949.51        77.91 o
  -7  17   3       9351.01       8773.28       119.60 o
  -6  17   3       5710.44       5522.24        86.47 o
  -5  17   3        107.71        112.70        23.20 o
  -4  17   3         18.72        113.37        23.52 o
  -3  17   3        756.96        860.54        32.27 o
  -2  17   3       8356.85       7907.83        87.93 o
  -1  17   3        519.14        473.89        29.86 o
   0  17   3        920.92        874.89        32.16 o
   1  17   3       3504.27       3232.10        48.74 o
   2  17   3         26.25          6.06        19.81 o
   3  17   3       3689.29       3472.17        51.40 o
   4  17   3       8511.87       8479.33        93.89 o
   5  17   3       7602.58       7252.14       117.85 o
   6  17   3      10148.50       9472.65       139.15 o
   7  17   3       4930.23       4920.11       117.90 o
   8  17   3         80.76         67.26        54.88 o
   9  17   3       3755.53       3629.84        88.89 o
  10  17   3       3424.55       3381.54       102.84 o
  11  17   3       1503.12       1516.49        82.75 o
  12  17   3        683.94        581.52        58.99 o
  13  17   3         11.00         24.89        52.83 o
  14  17   3         63.38         22.09        53.42 o
 -14  18   3         10.45          8.03        68.65 o
 -13  18   3        948.42        847.19        63.35 o
 -12  18   3        781.64        780.43        58.90 o
 -11  18   3          2.18          7.95        39.46 o
 -10  18   3        188.45        154.06        43.06 o
  -9  18   3         55.09         80.12        35.39 o
  -8  18   3        830.94        808.30        54.15 o
  -7  18   3       1961.98       2058.49        60.71 o
  -6  18   3        224.82        181.67        35.84 o
  -5  18   3       3667.28       4235.14        71.24 o
  -4  18   3         39.41          0.00        27.63 o
  -3  18   3       7985.12       7736.97        96.00 o
  -2  18   3        171.31        173.18        21.81 o
  -1  18   3        474.58        633.74        32.25 o
   0  18   3       6884.81       7303.23        84.06 o
   1  18   3        189.43        201.47        21.51 o
   2  18   3       1990.92       1939.71        39.77 o
   3  18   3       1227.27       1305.59        35.46 o
   4  18   3      20479.46      19325.79       190.29 o
   5  18   3        434.71        332.83        35.58 o
   6  18   3        644.31        468.73        43.70 o
   7  18   3       1500.08       1541.57        76.21 o
   8  18   3       4304.99       4495.82       118.09 o
   9  18   3       3456.32       3108.60        89.51 o
  10  18   3       1929.92       1637.66        76.55 o
  11  18   3        121.91         89.52        53.03 o
  12  18   3         16.68         45.94        42.83 o
  13  18   3        290.12        247.11        53.03 o
  14  18   3         26.18          4.21        55.32 o
 -14  19   3        430.28        408.12        85.22 o
 -13  19   3        703.72        555.41        69.06 o
 -12  19   3         77.49         74.99        46.00 o
 -11  19   3       2304.30       2414.12        80.99 o
 -10  19   3        551.24        487.59        50.81 o
  -9  19   3        477.09        536.00        47.93 o
  -8  19   3        166.03        179.65        45.22 o
  -7  19   3       1237.52       1405.94        79.78 o
  -6  19   3       2662.35       2423.96        67.19 o
  -5  19   3         59.44         50.96        27.81 o
  -4  19   3         79.34        139.11        38.27 o
  -3  19   3       1123.18       1164.78        54.51 o
  -2  19   3       1385.25       1568.56        50.60 o
  -1  19   3        649.86        596.54        30.09 o
   0  19   3       1095.67       1099.71        33.57 o
   1  19   3       4742.13       4710.00        63.84 o
   2  19   3       5434.11       5656.41        71.48 o
   3  19   3        336.17        433.68        26.24 o
   4  19   3       7325.73       6849.94        90.26 o
   5  19   3         12.67          8.24        27.68 o
   6  19   3        120.22        195.40        52.05 o
   7  19   3       3415.94       3050.17        96.28 o
   8  19   3       1552.72       1414.98        77.14 o
   9  19   3        981.62       1005.26        65.27 o
  10  19   3        526.38        645.25        72.61 o
  11  19   3        132.78         49.93        65.64 o
  12  19   3          4.39          4.76        44.99 o
  13  19   3        613.40        576.64        60.72 o
 -14  20   3         15.75         55.70        70.69 o
 -13  20   3        110.42         34.06        51.54 o
 -12  20   3        246.74        224.51        52.69 o
 -11  20   3          0.91          0.00        42.34 o
 -10  20   3        418.25        455.85        55.22 o
  -9  20   3      10217.67       9427.86       152.76 o
  -8  20   3         54.76          0.00        44.28 o
  -7  20   3       8391.77       7960.32       204.11 o
  -6  20   3        181.19        177.99        30.25 o
  -5  20   3        805.85        825.69        42.34 o
  -4  20   3       5033.56       5284.97        88.42 o
  -3  20   3      12769.16      11226.07       152.01 o
  -2  20   3        348.88        339.38        29.29 o
  -1  20   3       1004.07        906.26        34.52 o
   0  20   3       4511.61       4266.29        64.83 o
   1  20   3          5.27         11.99        19.41 o
   2  20   3      12424.98      12086.81       123.26 o
   3  20   3        251.24        287.73        32.10 o
   4  20   3       1403.77       1540.57        51.73 o
   5  20   3        501.81        487.89        43.03 o
   6  20   3       1361.62       1295.21        75.02 o
   7  20   3       2742.28       2905.08        92.70 o
   8  20   3        994.02       1045.48        62.33 o
   9  20   3        235.66        290.37        60.31 o
  10  20   3         12.92         62.45        50.83 o
  11  20   3         12.48         49.50        52.13 o
  12  20   3        121.79        162.55        52.55 o
  13  20   3       1175.10       1303.89        77.34 o
 -13  21   3        392.54        436.64        78.11 o
 -12  21   3        105.15         84.64        52.08 o
 -11  21   3        635.56        613.97        72.10 o
 -10  21   3       3667.99       3428.15       102.04 o
  -9  21   3       6996.82       7054.07       131.77 o
  -8  21   3       1033.94        947.78        65.37 o
  -7  21   3         66.09         20.86        52.25 o
  -6  21   3       1482.87       1614.35        58.92 o
  -5  21   3       2037.32       1898.43        53.53 o
  -4  21   3        554.77        428.36        41.73 o
  -3  21   3        240.28        263.09        34.67 o
  -2  21   3        260.78        293.66        34.16 o
  -1  21   3       5863.72       5396.33        98.21 o
   0  21   3         56.54         74.16        27.98 o
   1  21   3       4599.65       4225.61        63.77 o
   2  21   3       8831.38       8878.37       101.82 o
   3  21   3        235.60        127.07        31.99 o
   4  21   3        142.25        154.07        41.81 o
   5  21   3        171.37        145.73        40.64 o
   6  21   3       3294.76       3195.14        89.35 o
   7  21   3          8.78          0.00        41.84 o
   8  21   3         54.56         53.08        37.01 o
   9  21   3       4987.13       5049.41       127.16 o
  10  21   3       6911.97       7832.81       150.86 o
  11  21   3       1065.92       1023.48        77.27 o
  12  21   3        222.00        297.05        64.89 o
  13  21   3         71.94         71.89        81.89 o
 -13  22   3        909.72       1096.26        90.79 o
 -12  22   3        543.39        475.89        74.27 o
 -11  22   3        643.91        630.88        76.83 o
 -10  22   3       2164.84       2110.12        87.34 o
  -9  22   3       5294.41       5609.43       124.69 o
  -8  22   3        326.09        199.96        47.13 o
  -7  22   3       1666.20       1471.23        68.19 o
  -6  22   3        577.58        547.15        47.87 o
  -5  22   3       2566.29       2482.78        59.50 o
  -4  22   3       2652.23       2375.68        57.51 o
  -3  22   3       1991.88       1883.56        53.73 o
  -2  22   3       4309.49       4361.57        81.34 o
  -1  22   3       5947.38       6034.31       103.63 o
   0  22   3       3866.65       3650.69        77.52 o
   1  22   3       5475.57       5414.83        80.72 o
   2  22   3      19488.47      19689.05       218.25 o
   3  22   3      11638.90      11746.08       151.60 o
   4  22   3        283.35        232.61        42.92 o
   5  22   3       1444.31       1304.63        65.20 o
   6  22   3        200.06        184.33        38.87 o
   7  22   3        125.34        118.95        41.15 o
   8  22   3       1226.32       1120.18        61.47 o
   9  22   3         11.45         49.16        41.05 o
  10  22   3       3204.97       3413.38       104.36 o
  11  22   3        431.76        380.65        60.06 o
  12  22   3         15.42          0.00        73.84 o
 -12  23   3        919.35       1150.36       118.81 o
 -11  23   3          1.48          0.00        62.81 o
 -10  23   3        101.47        106.30        60.37 o
  -9  23   3        100.90        520.86        72.38 o
  -8  23   3          8.46          0.00        45.14 o
  -7  23   3        234.87        192.30        42.61 o
  -6  23   3          0.86          7.17        36.69 o
  -5  23   3        937.52        852.41        41.84 o
  -4  23   3       2777.49       2645.79        60.80 o
  -3  23   3        272.19        287.64        31.07 o
  -2  23   3       5789.79       5741.44        98.57 o
  -1  23   3       1665.90       1535.63        58.40 o
   0  23   3         22.11          2.79        29.33 o
   1  23   3         39.06          1.96        50.75 o
   2  23   3       2493.55       3004.74        75.73 o
   3  23   3        268.85        484.60        46.07 o
   4  23   3         54.38         91.20        37.39 o
   5  23   3       2603.47       2453.70        79.44 o
   6  23   3       1897.17       1825.02        72.55 o
   7  23   3         62.65         23.89        34.40 o
   8  23   3        435.51        397.58        47.72 o
   9  23   3        967.59        944.87        63.20 o
  10  23   3         89.88         77.94        48.32 o
  11  23   3         33.69         15.25        55.45 o
  12  23   3        570.58        578.39        84.77 o
 -12  24   3       1152.82       1456.78        95.42 o
 -11  24   3          8.86         46.54        58.89 o
 -10  24   3         99.02         51.49       108.10 o
  -9  24   3       8107.23       9056.93       186.19 o
  -8  24   3       3504.72       3593.56       109.83 o
  -7  24   3       1861.33       1886.27        73.25 o
  -6  24   3       2554.65       2408.68        78.62 o
  -5  24   3        812.46        868.10        45.58 o
  -4  24   3       2571.32       2458.68        59.55 o
  -3  24   3          1.30          0.00        26.50 o
  -2  24   3        604.05        625.37        47.77 o
  -1  24   3        239.67        177.42        33.21 o
   0  24   3        148.41        226.88        35.71 o
   1  24   3        130.20         27.33        52.64 o
   2  24   3       7819.37       7950.83       144.26 o
   3  24   3       8412.18       8503.98       129.41 o
   4  24   3        182.67        167.67        43.56 o
   5  24   3        753.87        733.23        63.47 o
   6  24   3       3376.02       3246.14        91.51 o
   7  24   3        883.91        941.70        58.66 o
   8  24   3         14.61         33.08        39.62 o
   9  24   3        517.21        402.28        56.64 o
  10  24   3        715.82        683.22        65.93 o
  11  24   3        214.63        231.58        66.11 o
 -11  25   3       1139.64       1004.90        85.54 o
 -10  25   3         44.46         53.63        62.31 o
  -9  25   3        388.89        517.13        70.69 o
  -8  25   3       1705.88       1949.94        93.16 o
  -7  25   3        379.36        387.12        56.32 o
  -6  25   3       3823.03       3938.32       108.79 o
  -5  25   3         16.55          0.00        36.81 o
  -4  25   3         15.08         10.86        30.21 o
  -3  25   3        403.51        351.30        34.31 o
  -2  25   3         26.19         10.68        32.74 o
  -1  25   3       1333.76       1374.38        52.05 o
   0  25   3       1680.37       1564.65        55.99 o
   1  25   3         76.52         35.77        59.89 o
   2  25   3        495.70        649.15        60.78 o
   3  25   3         41.82         35.63        40.19 o
   4  25   3       1203.77       1146.41        68.72 o
   5  25   3        934.97        961.28        80.27 o
   6  25   3       1694.15       1613.95        76.52 o
   7  25   3        108.51         90.23        39.81 o
   8  25   3         24.40          0.00        52.12 o
   9  25   3        421.83        259.22        54.44 o
  10  25   3         74.10         66.59        54.99 o
  11  25   3        281.81        181.64       100.27 o
 -11  26   3        461.02        526.46        80.59 o
 -10  26   3         77.09         19.19        51.96 o
  -9  26   3        161.72         73.90        60.18 o
  -8  26   3       1425.68       1433.25        86.74 o
  -7  26   3         83.01         82.01        52.23 o
  -6  26   3        247.24        407.30        72.75 o
  -5  26   3          2.56          0.00        61.41 o
  -4  26   3        140.37        143.63        35.09 o
  -3  26   3         83.07         70.94        33.82 o
  -2  26   3         84.51         76.38        34.22 o
  -1  26   3       3743.31       3654.91        79.55 o
   0  26   3       7487.71       7313.88       113.49 o
   1  26   3       1383.04       1377.88        68.23 o
   2  26   3         92.88        112.64        38.12 o
   3  26   3        113.81        133.41        41.62 o
   4  26   3       1649.22       1610.63        70.42 o
   5  26   3       3773.86       3834.57       130.70 o
   6  26   3        305.39        307.38        67.48 o
   7  26   3       1669.60       1727.24        75.21 o
   8  26   3         41.40          0.00        56.83 o
   9  26   3        921.26        897.70        76.10 o
  10  26   3         78.27         55.10        55.90 o
 -10  27   3         68.05         23.25        52.50 o
  -9  27   3         69.20          9.25        58.22 o
  -8  27   3         69.83         49.57        56.81 o
  -7  27   3        410.63        348.92        64.20 o
  -6  27   3       5315.69       5393.65       163.58 o
  -5  27   3       1406.70       1616.14        98.48 o
  -4  27   3       1105.72       1159.16        80.05 o
  -3  27   3       4404.90       5032.18       107.56 o
  -2  27   3       6644.67       6842.13       113.15 o
  -1  27   3         12.18         60.94        40.60 o
   0  27   3         62.13        124.36        37.07 o
   1  27   3        753.54        680.38        50.06 o
   2  27   3        103.17         14.12        35.35 o
   3  27   3        817.15        822.80        65.96 o
   4  27   3        292.09        170.40        54.84 o
   5  27   3       1970.54       2357.84       100.97 o
   6  27   3        226.35        142.03        65.00 o
   7  27   3        682.67        714.98       114.98 o
   8  27   3         94.49         34.22        61.93 o
   9  27   3        125.40         95.69        52.76 o
  -9  28   3       1561.53       1819.05        98.27 o
  -8  28   3       1719.78       1850.28       104.12 o
  -7  28   3          4.89         48.89        71.89 o
  -6  28   3         14.37        100.63        77.38 o
  -5  28   3         50.13          0.00        63.96 o
  -4  28   3       1785.95       2021.29       124.68 o
  -3  28   3       2701.21       3382.18        83.46 o
  -2  28   3         13.21        125.94        40.55 o
  -1  28   3       1059.64       1047.81        58.55 o
   0  28   3          4.62         12.88        34.98 o
   1  28   3        332.90        352.57        41.86 o
   2  28   3        229.34        140.16        46.51 o
   3  28   3        221.79        140.33        53.75 o
   4  28   3         24.72         14.18        42.07 o
   5  28   3        269.19        311.94        61.10 o
   6  28   3        580.31        342.61        85.63 o
   7  28   3       3263.90       3347.29       176.21 o
   8  28   3          5.69          0.00        71.20 o
  -8  29   3          0.30          3.44        72.29 o
  -7  29   3       1950.36       2089.88       116.77 o
  -6  29   3        370.52        450.75        78.76 o
  -5  29   3       1221.21       1392.99       110.72 o
  -4  29   3        752.91       1165.43       141.79 o
  -3  29   3         29.68        102.68        70.82 o
  -2  29   3         11.26         29.18        39.58 o
  -1  29   3       1485.13       1545.16        67.88 o
   0  29   3         45.50         31.18        37.80 o
   1  29   3        393.50        314.38        47.75 o
   2  29   3        155.68         54.52        54.42 o
   3  29   3        248.84        276.41        64.16 o
   4  29   3          4.27          4.18        53.38 o
   5  29   3        132.97         69.49        51.42 o
   6  29   3        180.25        174.07        67.55 o
   7  29   3        920.72        956.00       113.79 o
   8  29   3        141.48        174.49       110.64 o
  -7  30   3         23.44         81.18        66.51 o
  -6  30   3        569.95        450.02       102.96 o
  -5  30   3       3809.23       3931.78       146.33 o
  -4  30   3       1900.19       2083.03       113.21 o
  -3  30   3        516.23        698.72        77.36 o
  -2  30   3        374.12        470.76        60.86 o
  -1  30   3         61.15         29.44        48.89 o
   0  30   3        844.44        776.32        74.36 o
   1  30   3          8.01         39.82        54.58 o
   2  30   3        126.28         33.54        66.75 o
   3  30   3         73.61         54.57        56.99 o
   4  30   3         15.23          0.00        53.52 o
   5  30   3        857.00        831.19        73.78 o
   6  30   3       1460.48       1564.43        98.51 o
   7  30   3       1116.34        939.17       117.60 o
  -6  31   3         62.15          5.31        70.92 o
  -5  31   3       1994.04       2143.10       127.00 o
  -4  31   3       2933.27       3256.70       130.18 o
  -3  31   3       1214.48       1037.07        90.34 o
  -2  31   3         35.18         46.15        50.55 o
  -1  31   3          5.59         15.29        51.27 o
   0  31   3          4.89          0.00        65.83 o
   1  31   3        142.03        108.05        83.64 o
   2  31   3        118.00        110.58        76.83 o
   3  31   3        150.79        160.16       106.88 o
   4  31   3          0.82         48.48        77.04 o
   5  31   3        263.59        226.41        88.10 o
  -4  32   3         21.70        162.40        66.84 o
  -3  32   3         16.58          0.00        67.94 o
  -2  32   3        617.25        584.64        66.63 o
  -1  32   3        530.83        566.30        64.53 o
   0  32   3         17.34        175.50        74.25 o
   1  32   3        184.83        203.13       108.22 o
   2  32   3        756.13       1082.76       143.68 o
   3  32   3        578.16        688.75       147.80 o
  -1  33   3         77.70        133.71        60.07 o
   0  33   3        310.52        360.83        82.12 o
   1  33   3        688.02        562.86        98.30 o
 -17   0   4        228.38         93.35       213.34 o
 -16   0   4        863.28        556.12       142.91 o
 -15   0   4       3430.02       3416.38       226.08 o
 -14   0   4         95.09        226.63        90.00 o
 -13   0   4      12992.77      12622.14       284.55 o
 -12   0   4        488.62        342.23        49.58 o
 -11   0   4        172.36        149.35        43.52 o
 -10   0   4      29309.37      30388.29       429.79 o
  -9   0   4       3234.95       3075.60        79.40 o
  -8   0   4       3442.78       2658.55        73.67 o
  -7   0   4       4019.17       3836.55        85.14 o
  -6   0   4         84.84         76.81        16.91 o
  -5   0   4        426.56        238.51        18.03 o
  -4   0   4      40540.57      41706.06       467.38 o
  -3   0   4      31952.71      27450.07       310.00 o
  -2   0   4      32370.86      47868.17       526.12 o
  -1   0   4      15096.01      14468.49       165.04 o
   0   0   4      44226.82      47541.51       519.87 o
   1   0   4       3721.26       8853.32       105.27 o
   2   0   4       6550.07       5183.42        67.61 o
   3   0   4       3554.29       3275.04        49.01 o
   4   0   4       2456.56       2871.34        46.72 o
   5   0   4      23762.04      23273.48       270.82 o
   6   0   4       7697.01       5798.48        88.41 o
   7   0   4      11079.61      11743.73       170.37 o
   8   0   4       9276.42       9472.77       132.31 o
   9   0   4        268.18        346.44        29.41 o
  10   0   4        450.16        520.57        61.16 o
  11   0   4       5165.20       4895.62       154.79 o
  12   0   4       8909.98      10112.75       247.64 o
  13   0   4      13689.94      14067.58       321.56 o
  14   0   4       6771.40       7867.87       245.63 o
  15   0   4        549.07        494.34        88.51 o
  16   0   4        304.83        292.88       120.51 o
 -17   1   4         37.84         97.58        97.33 o
 -16   1   4         17.91          0.00        88.01 o
 -15   1   4         15.63          0.00        75.91 o
 -14   1   4       6519.86       6966.68       144.53 o
 -13   1   4          9.61         14.62        30.61 o
 -12   1   4        816.68        628.10        39.69 o
 -11   1   4      20353.47      20238.81       218.53 o
 -10   1   4       2207.31       2316.60        60.25 o
  -9   1   4        331.23        412.36        26.71 o
  -8   1   4        151.34         90.62        20.42 o
  -7   1   4        463.01        537.67        25.84 o
  -6   1   4       9951.11      11230.94       103.73 o
  -5   1   4       3018.21       3593.27        41.96 o
  -4   1   4       8934.55       9085.25        82.99 o
  -3   1   4        178.76        189.51        10.06 o
  -2   1   4      17700.25      22473.88       192.23 o
  -1   1   4      13949.86      18397.92       146.68 o
   0   1   4        562.58        995.82        14.26 o
   1   1   4       7132.20       9157.24        76.86 o
   2   1   4       1054.98       1531.65        20.25 o
   3   1   4      15127.29      15718.70       129.46 o
   4   1   4      24435.21      25194.46       204.33 o
   5   1   4      32306.89      30362.21       250.23 o
   6   1   4         11.72         86.34        15.58 o
   7   1   4       4206.32       4064.75        56.77 o
   8   1   4         86.87        159.48        16.78 o
   9   1   4       1572.04       1458.80        42.38 o
  10   1   4       3818.42       4054.22       100.22 o
  11   1   4        632.05        562.67        53.78 o
  12   1   4       1858.83       1848.99        77.01 o
  13   1   4         56.68        118.90        45.82 o
  14   1   4       1770.03       1968.51        96.36 o
  15   1   4        124.76         34.26        62.54 o
  16   1   4        936.32        784.96       106.54 o
 -17   2   4        230.16        192.18        92.73 o
 -16   2   4       2440.17       2515.82       155.14 o
 -15   2   4       1271.32       1020.47       124.52 o
 -14   2   4       1125.49        919.58        92.24 o
 -13   2   4          4.77          7.23        32.49 o
 -12   2   4       7730.57       6997.79       106.58 o
 -11   2   4       8001.43       8226.46       112.17 o
 -10   2   4       2638.34       2317.09        62.18 o
  -9   2   4         29.67         20.79        20.70 o
  -8   2   4       2817.94       3200.61        49.54 o
  -7   2   4        161.44        135.41        17.43 o
  -6   2   4       2032.24       2105.62        35.99 o
  -5   2   4        448.83        275.66        14.54 o
  -4   2   4       8713.65       9560.75        87.40 o
  -3   2   4      62012.39      68190.73       572.83 o
  -2   2   4       1849.13       1690.91        21.46 o
  -1   2   4        798.87        962.16        16.73 o
   0   2   4       6794.23       9522.46        79.47 o
   1   2   4     159127.81     166762.42      1344.53 o
   2   2   4     133135.80     143331.28      1213.80 o
   3   2   4       3646.14       4784.70        50.67 o
   4   2   4      20530.29      19177.38       164.26 o
   5   2   4      23579.37      25774.13       211.28 o
   6   2   4       3965.90       3935.15        45.02 o
   7   2   4      34462.48      36191.32       296.33 o
   8   2   4       9594.26       9681.92        95.80 o
   9   2   4        196.67        283.62        31.92 o
  10   2   4       1232.52       1192.79        52.18 o
  11   2   4        918.43        704.83        51.65 o
  12   2   4       4569.56       4673.66       114.59 o
  13   2   4       3875.70       4299.43       114.37 o
  14   2   4         26.90         35.23        57.17 o
  15   2   4         77.39         36.51       113.39 o
  16   2   4         30.72          0.00        92.05 o
 -17   3   4        401.79        332.50        98.54 o
 -16   3   4       1267.85       1311.64       113.53 o
 -15   3   4       1823.48       1873.70       146.97 o
 -14   3   4        705.21        476.90        86.45 o
 -13   3   4        246.85        268.84        54.51 o
 -12   3   4          8.22        109.50        40.31 o
 -11   3   4       1010.38       1282.52        46.49 o
 -10   3   4        924.49        851.94        45.28 o
  -9   3   4       2728.48       2655.51        53.42 o
  -8   3   4         68.74        184.22        18.60 o
  -7   3   4          7.71         56.97        14.45 o
  -6   3   4       2691.28       1941.68        33.19 o
  -5   3   4       2050.21       2169.71        33.21 o
  -4   3   4        367.19        503.09        15.00 o
  -3   3   4      17094.73      16775.51       138.69 o
  -2   3   4       4233.88       5328.92        49.51 o
  -1   3   4     142673.62     155107.06      1334.38 o
   0   3   4       3463.94       5472.11        49.32 o
   1   3   4      36123.75      43006.29       356.50 o
   2   3   4       3608.64       4390.81        46.70 o
   3   3   4      30736.55      36842.46       312.67 o
   4   3   4       2169.05       2163.90        30.05 o
   5   3   4        867.79        679.73        19.04 o
   6   3   4       3269.69       2766.96        39.87 o
   7   3   4       5177.11       5860.06        62.42 o
   8   3   4      19720.39      20644.75       180.31 o
   9   3   4        449.91        499.49        35.74 o
  10   3   4      10931.57      10574.84       150.88 o
  11   3   4        611.36        523.19        59.85 o
  12   3   4        380.22        186.57        87.09 o
  13   3   4        173.81        179.23        59.18 o
  14   3   4         26.90          8.13        54.27 o
  15   3   4        156.20          0.00       114.51 o
  16   3   4         92.50         44.40        84.07 o
 -17   4   4        215.99        144.16        86.40 o
 -16   4   4         43.69         20.43        90.32 o
 -15   4   4          7.37          0.00        88.30 o
 -14   4   4          2.82          0.00        45.85 o
 -13   4   4       2042.57       1995.22        97.87 o
 -12   4   4        876.09        906.71        77.12 o
 -11   4   4        256.03        207.24        27.17 o
 -10   4   4        129.27        118.55        28.51 o
  -9   4   4       3467.44       3700.17        63.23 o
  -8   4   4          4.35          9.64        15.19 o
  -7   4   4       5989.49       5936.84        69.99 o
  -6   4   4      26963.78      28406.45       250.95 o
  -5   4   4       3275.29       3725.10        49.82 o
  -4   4   4        221.02        192.56        11.51 o
  -3   4   4      10482.42      12951.70       120.59 o
  -2   4   4      48557.96      52142.95       434.24 o
  -1   4   4      60226.67      71518.66       552.91 o
   0   4   4       2589.66       2694.08        29.83 o
   1   4   4       3575.50       3577.09        37.88 o
   2   4   4       3388.11       2982.06        35.47 o
   3   4   4       4735.05       4700.19        57.36 o
   4   4   4       9760.06      11250.32       118.55 o
   5   4   4      28014.51      27755.62       267.95 o
   6   4   4       4241.85       4859.84        66.90 o
   7   4   4       1024.96       1148.36        25.95 o
   8   4   4       2107.78       2258.17        49.69 o
   9   4   4         91.79         75.27        30.98 o
  10   4   4         62.32         47.74        27.52 o
  11   4   4       4163.59       4077.48        87.49 o
  12   4   4        416.26        332.06        88.96 o
  13   4   4        628.03        469.91        75.90 o
  14   4   4        539.84        667.47        94.20 o
  15   4   4       1063.57       1003.05       164.30 o
  16   4   4         56.67         10.48        91.31 o
 -17   5   4         57.10         60.44        71.13 o
 -16   5   4        774.76        783.35       104.05 o
 -15   5   4        536.60        496.87        74.68 o
 -14   5   4        493.97        440.09        59.90 o
 -13   5   4       5232.56       5168.95       145.76 o
 -12   5   4       6435.62       6854.41       148.34 o
 -11   5   4       4809.38       5041.04        85.72 o
 -10   5   4       3883.83       3970.68        73.21 o
  -9   5   4       1565.80       1590.23        45.97 o
  -8   5   4       9781.29      10071.39       108.34 o
  -7   5   4       6059.77       5825.24        75.66 o
  -6   5   4      28210.90      29332.00       258.65 o
  -5   5   4       2370.41       2511.15        35.73 o
  -4   5   4      11749.02      11891.90       110.79 o
  -3   5   4      25674.86      28554.98       250.36 o
  -2   5   4      25922.03      23963.12       205.88 o
  -1   5   4      19076.57      16986.82       163.34 o
   0   5   4        949.86       2140.21        27.52 o
   1   5   4       2481.01       1702.04        25.93 o
   2   5   4        273.51        447.24        14.35 o
   3   5   4         92.24         67.58        11.61 o
   4   5   4       5360.66       3538.72        50.39 o
   5   5   4       9599.68       8352.46        96.80 o
   6   5   4        269.51        252.20        20.47 o
   7   5   4      20584.12      22605.18       230.12 o
   8   5   4      47880.63      48078.75       458.87 o
   9   5   4       2029.92       2175.49        55.65 o
  10   5   4        664.33        648.00        37.76 o
  11   5   4        936.44        808.00        58.83 o
  12   5   4         23.44          1.00        65.75 o
  13   5   4        123.55          0.00        63.73 o
  14   5   4       1116.62        958.30        93.32 o
  15   5   4       1785.84       1611.64       113.82 o
  16   5   4        211.03        226.90       100.16 o
 -17   6   4       1846.09       2153.63       123.31 o
 -16   6   4       4368.73       4851.67       158.49 o
 -15   6   4       2071.80       2131.36       116.25 o
 -14   6   4       2069.56       1705.51        72.22 o
 -13   6   4         13.41        148.75        59.38 o
 -12   6   4       1719.65       2134.42        97.48 o
 -11   6   4       5142.29       4609.09        86.97 o
 -10   6   4         90.63         20.56        23.15 o
  -9   6   4         11.85         22.47        18.14 o
  -8   6   4       9020.18       8738.62        96.65 o
  -7   6   4       2120.11       2513.08        40.98 o
  -6   6   4      12787.31      11994.08       119.19 o
  -5   6   4      10613.54      12407.68       117.79 o
  -4   6   4        673.01        852.53        17.99 o
  -3   6   4      42570.79      45322.36       382.01 o
  -2   6   4       3145.05       3651.39        41.28 o
  -1   6   4      31136.35      35705.93       310.86 o
   0   6   4         88.80        163.63        10.35 o
   1   6   4       4289.61       4793.24        52.44 o
   2   6   4       6602.61       5970.22        60.98 o
   3   6   4        451.70        567.60        16.80 o
   4   6   4      18272.05      18962.68       189.55 o
   5   6   4       1173.17       1440.76        35.44 o
   6   6   4         18.86        172.17        21.92 o
   7   6   4      17231.30      16742.09       178.84 o
   8   6   4       1273.40       1542.97        45.36 o
   9   6   4         23.63         13.23        23.06 o
  10   6   4      13994.76      13359.12       160.58 o
  11   6   4        950.05        707.89        49.54 o
  12   6   4       4229.20       4476.76       137.43 o
  13   6   4          6.34          0.00        61.06 o
  14   6   4        462.89        400.83        69.22 o
  15   6   4         39.37         19.38        72.38 o
  16   6   4       1623.10       1592.51       120.23 o
 -17   7   4       1762.74       1754.50       125.02 o
 -16   7   4         11.71          7.00        67.45 o
 -15   7   4         63.26         55.11        62.34 o
 -14   7   4        528.44        700.80        59.53 o
 -13   7   4       4204.87       4369.11        98.94 o
 -12   7   4       5048.15       5191.00       109.08 o
 -11   7   4       2870.78       3017.12        67.70 o
 -10   7   4        764.35        660.56        40.93 o
  -9   7   4       1541.32       1442.08        35.59 o
  -8   7   4         17.41         33.93        15.51 o
  -7   7   4       1960.55       1979.16        36.20 o
  -6   7   4        163.89        170.20        14.82 o
  -5   7   4        385.71        288.81        14.00 o
  -4   7   4      24748.56      26146.77       248.19 o
  -3   7   4          3.42        243.20        10.90 o
  -2   7   4     145768.97     158861.77      1320.19 o
  -1   7   4      49053.05      51715.39       438.30 o
   0   7   4       1523.28       1505.23        25.52 o
   1   7   4         15.58         34.60         8.24 o
   2   7   4         71.16         88.74         9.40 o
   3   7   4          4.48         52.32         9.89 o
   4   7   4        146.79         94.97        18.74 o
   5   7   4         86.05        140.00        21.75 o
   6   7   4        120.50         31.05        20.12 o
   7   7   4       1974.13       2464.51        52.58 o
   8   7   4        505.66        634.32        32.67 o
   9   7   4        200.08        162.51        28.03 o
  10   7   4       2080.92       2178.59        58.95 o
  11   7   4       4614.47       4699.95        85.35 o
  12   7   4          2.91         22.67        40.33 o
  13   7   4       3418.09       3012.55       115.54 o
  14   7   4         50.48         35.37        54.23 o
  15   7   4         74.91         42.46        66.10 o
  16   7   4        431.18        562.23        93.58 o
 -17   8   4          5.22          0.00        94.96 o
 -16   8   4       1213.17       1321.45       106.25 o
 -15   8   4       6777.76       6948.66       138.45 o
 -14   8   4       4375.75       4346.61       105.82 o
 -13   8   4         14.88          7.43        34.57 o
 -12   8   4        168.08        124.94        34.36 o
 -11   8   4       2931.14       2853.30        73.63 o
 -10   8   4       1080.62       1273.25        45.07 o
  -9   8   4        308.55        213.72        19.39 o
  -8   8   4        742.66        774.98        27.58 o
  -7   8   4       1645.24       2069.50        36.61 o
  -6   8   4       1042.94        680.26        22.74 o
  -5   8   4       5348.96       4928.13        70.47 o
  -4   8   4      11993.39      12379.44       129.87 o
  -3   8   4       4193.13       4347.09        55.76 o
  -2   8   4       7648.40       8378.50        82.51 o
  -1   8   4         86.23         63.20        10.55 o
   0   8   4      17357.23      17004.81       142.47 o
   1   8   4      11053.99      11310.11        99.22 o
   2   8   4      24792.09      25371.39       206.93 o
   3   8   4       1046.40        861.29        18.40 o
   4   8   4      12649.52      14991.77       179.44 o
   5   8   4       3485.21       3189.28        54.76 o
   6   8   4        447.75        213.75        27.36 o
   7   8   4       2663.40       3024.22        62.16 o
   8   8   4      11047.58      10355.92       127.31 o
   9   8   4       2137.43       1986.12        53.37 o
  10   8   4       1308.34       1185.22        50.29 o
  11   8   4        399.98        288.37        37.14 o
  12   8   4        872.27        872.11        51.83 o
  13   8   4       2014.95       2121.38       105.09 o
  14   8   4       2022.80       1802.79       104.59 o
  15   8   4        770.81        601.03        87.29 o
  16   8   4       3496.60       3704.45       159.40 o
 -17   9   4         65.79          0.00       116.29 o
 -16   9   4        190.66        144.23        68.85 o
 -15   9   4        143.23        165.73        62.58 o
 -14   9   4       2425.56       2425.68        85.60 o
 -13   9   4        501.16        385.61        45.90 o
 -12   9   4        293.12        228.97        39.25 o
 -11   9   4         38.19        161.12        35.78 o
 -10   9   4       3457.00       3422.33        66.19 o
  -9   9   4       1959.03       1881.85        45.88 o
  -8   9   4          8.27         14.18        23.63 o
  -7   9   4       4656.57       4932.75        78.39 o
  -6   9   4       8458.15       8981.03        98.88 o
  -5   9   4         32.00        171.58        17.92 o
  -4   9   4       8095.27       7884.38        85.08 o
  -3   9   4       4747.03       5242.57        59.90 o
  -2   9   4       1184.64       1617.71        26.11 o
  -1   9   4      16852.21      16610.03       140.93 o
   0   9   4       1866.00       2463.31        32.56 o
   1   9   4      19419.46      19326.62       161.68 o
   2   9   4       3708.72       4489.16        48.65 o
   3   9   4          8.56         26.92         9.20 o
   4   9   4        138.31        133.33        12.23 o
   5   9   4       4481.07       4920.67        71.49 o
   6   9   4      26778.90      25091.96       280.05 o
   7   9   4      30209.01      31393.26       315.16 o
   8   9   4        524.09        579.79        34.63 o
   9   9   4       3468.20       3377.31        69.52 o
  10   9   4      10848.82      10723.89       140.05 o
  11   9   4        392.73        318.89        43.62 o
  12   9   4        382.33        255.31        40.27 o
  13   9   4          5.61          3.40        49.35 o
  14   9   4         21.79        209.47        76.87 o
  15   9   4        327.72        207.15        80.23 o
  16   9   4        578.91       1019.19       126.60 o
 -16  10   4          5.55         54.25        76.57 o
 -15  10   4       2959.24       2954.13        96.19 o
 -14  10   4        790.86        738.11        60.78 o
 -13  10   4        977.30       1047.78        60.04 o
 -12  10   4        156.38        115.51        37.10 o
 -11  10   4       1207.21       1092.88        57.64 o
 -10  10   4       3186.75       3184.51        63.63 o
  -9  10   4        153.90        133.23        21.69 o
  -8  10   4         61.61         30.31        29.61 o
  -7  10   4       1087.14       1309.19        44.24 o
  -6  10   4       7238.91       7261.75        92.36 o
  -5  10   4       8471.42       7478.20        87.28 o
  -4  10   4      86147.04      90933.87       762.45 o
  -3  10   4      55268.12      59079.20       471.04 o
  -2  10   4      34587.58      35810.54       288.92 o
  -1  10   4      10741.72      12270.16       109.24 o
   0  10   4       1503.70       2132.05        31.15 o
   1  10   4       4929.73       5270.57        55.55 o
   2  10   4      11599.03      12381.76       110.51 o
   3  10   4       1460.90       1194.00        23.45 o
   4  10   4       1939.85       1267.81        25.58 o
   5  10   4       1450.41       2148.66        44.91 o
   6  10   4        856.29       1250.69        52.22 o
   7  10   4         26.73         89.67        36.34 o
   8  10   4       6706.29       6887.67        97.84 o
   9  10   4       6182.21       5938.31        96.06 o
  10  10   4         77.28         97.68        31.45 o
  11  10   4       1018.85        905.53        57.92 o
  12  10   4       1197.30        986.33        56.59 o
  13  10   4       9852.34       9888.84       180.59 o
  14  10   4       3756.94       3704.34       152.84 o
  15  10   4        130.64        140.64        82.08 o
 -16  11   4       2716.89       3017.42       140.35 o
 -15  11   4         10.03         60.44        53.09 o
 -14  11   4        138.97         98.46        54.23 o
 -13  11   4        107.45         39.89        38.12 o
 -12  11   4        508.01        490.98        46.16 o
 -11  11   4       4458.88       4469.10       106.37 o
 -10  11   4        304.49        132.51        39.21 o
  -9  11   4       5151.15       5239.14        75.13 o
  -8  11   4         47.33         32.90        19.56 o
  -7  11   4       3500.13       3130.56        53.76 o
  -6  11   4        446.60        345.26        26.78 o
  -5  11   4       1824.01       1299.73        33.54 o
  -4  11   4      22750.84      24445.32       235.36 o
  -3  11   4       4149.74       4303.02        51.03 o
  -2  11   4       4723.07       5218.72        58.79 o
  -1  11   4      10261.77      12022.92       108.76 o
   0  11   4        708.69        785.47        21.96 o
   1  11   4      31217.23      32616.98       265.77 o
   2  11   4       4752.35       5114.82        55.79 o
   3  11   4        200.77        313.42        16.97 o
   4  11   4       5088.79       4654.84        52.67 o
   5  11   4       7668.19       6678.16        77.34 o
   6  11   4       4460.46       4839.42        91.36 o
   7  11   4        366.80        281.29        36.78 o
   8  11   4       4367.00       4193.74        75.50 o
   9  11   4        178.10        223.99        43.33 o
  10  11   4         48.74         16.30        49.86 o
  11  11   4        518.91        536.22        53.39 o
  12  11   4       1781.85       1839.80        75.02 o
  13  11   4        896.81        914.07        84.52 o
  14  11   4        250.97        145.47        89.04 o
  15  11   4        742.69        860.01       107.79 o
 -16  12   4        180.92        338.83        70.15 o
 -15  12   4        204.06        131.14        54.62 o
 -14  12   4         14.03          0.00        52.66 o
 -13  12   4        513.43        401.41        68.61 o
 -12  12   4        145.57         27.65        42.52 o
 -11  12   4        192.68         47.97        50.33 o
 -10  12   4        357.46        311.90        59.83 o
  -9  12   4       2333.95       2307.17        58.90 o
  -8  12   4       2432.47       2283.08        47.01 o
  -7  12   4        791.51        881.34        34.63 o
  -6  12   4       4508.08       4076.24        60.88 o
  -5  12   4      22052.48      21445.15       200.42 o
  -4  12   4       6215.97       6230.10        75.88 o
  -3  12   4      22552.06      20671.76       177.40 o
  -2  12   4       3354.41       4302.86        51.58 o
  -1  12   4       1568.40       1949.85        34.15 o
   0  12   4      17869.67      18243.73       157.76 o
   1  12   4        194.70        308.48        17.62 o
   2  12   4        935.78        713.28        23.13 o
   3  12   4         40.00          0.00        13.15 o
   4  12   4       2400.34       1844.50        38.39 o
   5  12   4      15614.84      14687.14       132.84 o
   6  12   4      15200.43      15009.40       167.90 o
   7  12   4        814.13        826.59        36.52 o
   8  12   4        239.36        188.65        30.06 o
   9  12   4        117.85         62.20        42.74 o
  10  12   4       5768.30       5869.47       127.61 o
  11  12   4        210.48         79.92        51.57 o
  12  12   4        293.33        242.87        50.05 o
  13  12   4        271.15        271.44        61.56 o
  14  12   4        838.91        930.68       101.77 o
  15  12   4         87.92          0.00        75.54 o
 -16  13   4       3137.46       3353.75       111.82 o
 -15  13   4        366.05        281.90        59.96 o
 -14  13   4        771.50        663.69        64.67 o
 -13  13   4          9.92         16.08        65.09 o
 -12  13   4        514.54        472.32        62.33 o
 -11  13   4        169.55        236.43        60.69 o
 -10  13   4       2952.29       2631.11       113.90 o
  -9  13   4        965.76        821.58        45.08 o
  -8  13   4       1000.37       1127.96        37.56 o
  -7  13   4       1154.00       1273.66        36.73 o
  -6  13   4       7589.74       7063.32        85.59 o
  -5  13   4       8259.57       7829.18        90.39 o
  -4  13   4        492.36        553.98        24.84 o
  -3  13   4       1793.88       1955.71        33.88 o
  -2  13   4       3531.89       3523.29        53.20 o
  -1  13   4      20013.08      20002.50       220.31 o
   0  13   4       4152.23       3608.18        48.63 o
   1  13   4        122.63        216.94        21.22 o
   2  13   4        523.69        366.75        19.10 o
   3  13   4         73.98         97.50        13.97 o
   4  13   4        277.81        271.39        19.06 o
   5  13   4        953.87       1094.84        30.62 o
   6  13   4       3596.17       3363.56        62.21 o
   7  13   4          5.84         46.39        23.72 o
   8  13   4        164.45         89.49        32.56 o
   9  13   4       5063.55       4943.20       122.76 o
  10  13   4       1372.60       1467.49        78.24 o
  11  13   4         47.76          0.00        49.07 o
  12  13   4        704.39        865.96        89.13 o
  13  13   4         23.96          1.24        73.38 o
  14  13   4       2532.54       2838.87       137.86 o
  15  13   4         39.64         63.62        76.11 o
 -16  14   4        201.73        161.84        54.69 o
 -15  14   4          6.26          4.06        60.52 o
 -14  14   4          7.67         78.93        51.79 o
 -13  14   4         43.30          0.00        55.90 o
 -12  14   4       2668.06       3003.34       126.82 o
 -11  14   4       7727.28       7788.78       136.37 o
 -10  14   4        114.56        169.27        38.26 o
  -9  14   4        105.17         84.78        52.50 o
  -8  14   4      10635.25      10777.70       121.64 o
  -7  14   4        120.49        104.13        21.17 o
  -6  14   4      22206.52      21235.40       203.69 o
  -5  14   4      20410.96      19687.69       189.00 o
  -4  14   4       6391.85       7429.14        86.72 o
  -3  14   4      20016.08      19142.76       170.57 o
  -2  14   4       4932.76       4663.85        62.70 o
  -1  14   4        726.84        699.45        26.71 o
   0  14   4        105.31         99.45        14.91 o
   1  14   4       4602.98       4887.72        64.54 o
   2  14   4      10375.33      11287.02       111.48 o
   3  14   4        378.99        300.26        19.33 o
   4  14   4         19.64         46.13        16.62 o
   5  14   4       1959.98       2147.19        48.64 o
   6  14   4      10064.24       9719.13       122.09 o
   7  14   4       5695.15       5313.69        95.24 o
   8  14   4        135.65         66.95        34.20 o
   9  14   4         47.19         17.53        39.30 o
  10  14   4         38.14         77.00        39.33 o
  11  14   4       1776.96       2141.03        96.77 o
  12  14   4       5447.16       5945.01       143.51 o
  13  14   4        170.25        246.53        75.74 o
  14  14   4       1365.62       1432.11        91.88 o
  15  14   4       3837.03       4406.88       159.73 o
 -15  15   4        632.30        639.35        77.68 o
 -14  15   4       4935.71       5102.38       119.29 o
 -13  15   4       3860.30       4066.55       110.64 o
 -12  15   4       8236.22       7964.75       194.51 o
 -11  15   4         10.00        125.83        50.04 o
 -10  15   4       1403.57       1169.45        62.61 o
  -9  15   4         68.31         55.69        44.18 o
  -8  15   4         39.80         45.37        22.01 o
  -7  15   4        600.66        469.45        28.38 o
  -6  15   4         85.05        177.40        22.19 o
  -5  15   4        467.79        750.74        32.14 o
  -4  15   4       2551.33       2893.64        50.68 o
  -3  15   4       4279.29       4333.93        62.89 o
  -2  15   4      17158.01      16895.12       158.10 o
  -1  15   4       9037.63       8645.25       113.70 o
   0  15   4        443.78        378.65        22.53 o
   1  15   4      11513.81      12437.47       139.30 o
   2  15   4      10787.87      10550.40       109.35 o
   3  15   4      20818.26      19497.61       172.34 o
   4  15   4       9058.44       8924.84       100.96 o
   5  15   4       1917.56       1845.43        47.77 o
   6  15   4        791.31        815.34        44.22 o
   7  15   4       3313.42       3321.13        76.54 o
   8  15   4       3107.75       3306.42        82.12 o
   9  15   4        483.61        417.63        47.36 o
  10  15   4       1915.77       1932.05        75.11 o
  11  15   4       4484.09       4463.08       122.66 o
  12  15   4        351.99        386.15        86.33 o
  13  15   4       1946.36       2017.49        97.87 o
  14  15   4        868.16        998.57        94.37 o
 -15  16   4        601.18        603.59        74.98 o
 -14  16   4         57.06         83.83        49.74 o
 -13  16   4       1069.22       1272.57        91.30 o
 -12  16   4       1221.68       1255.90        83.06 o
 -11  16   4       7073.09       7331.07       139.92 o
 -10  16   4        606.25        425.13        53.80 o
  -9  16   4        887.99        694.16        54.17 o
  -8  16   4      10094.13       9534.98       125.60 o
  -7  16   4        937.64        958.19        36.54 o
  -6  16   4       3861.75       3529.91        59.43 o
  -5  16   4       4963.64       4775.97        71.58 o
  -4  16   4        830.62        660.65        32.25 o
  -3  16   4         89.59        165.50        17.03 o
  -2  16   4       2105.70       2365.92        42.43 o
  -1  16   4       2787.67       2706.21        59.39 o
   0  16   4      14060.08      14074.76       131.84 o
   1  16   4      20728.38      20494.19       208.77 o
   2  16   4        939.08       1204.27        33.11 o
   3  16   4       2533.51       2519.41        46.02 o
   4  16   4        296.21        264.25        28.98 o
   5  16   4        645.75        681.17        42.53 o
   6  16   4       4515.41       4355.91        90.54 o
   7  16   4       1305.13       1434.69        59.63 o
   8  16   4        848.64        701.75        54.53 o
   9  16   4       1637.13       1692.37        70.64 o
  10  16   4       2164.28       2146.75        78.05 o
  11  16   4       1353.26       1387.83        72.00 o
  12  16   4       2058.93       1850.54        89.45 o
  13  16   4         38.10        101.92        51.09 o
  14  16   4        126.72         94.16        76.60 o
 -15  17   4        758.12       1034.61        79.29 o
 -14  17   4         27.80         13.40        53.41 o
 -13  17   4       1260.14       1176.19        70.58 o
 -12  17   4       1985.36       1768.06        74.27 o
 -11  17   4       6099.97       6015.45       125.72 o
 -10  17   4       4909.64       5060.10       110.25 o
  -9  17   4        256.97        188.70        54.21 o
  -8  17   4        344.81        361.67        35.93 o
  -7  17   4        113.68        116.21        32.58 o
  -6  17   4        948.42        812.12        36.97 o
  -5  17   4         91.61         47.93        25.14 o
  -4  17   4         50.73         34.79        22.16 o
  -3  17   4        528.99        723.25        30.44 o
  -2  17   4      12536.69      13243.49       129.57 o
  -1  17   4       6302.39       6529.79        76.01 o
   0  17   4       4798.86       5170.14        66.16 o
   1  17   4       6707.29       6741.22        78.03 o
   2  17   4       2890.81       2739.33        46.27 o
   3  17   4       1687.76       1688.73        40.93 o
   4  17   4       3137.24       3098.85        49.18 o
   5  17   4        868.16        870.00        48.73 o
   6  17   4          1.37         51.76        31.17 o
   7  17   4        106.54        209.17        47.96 o
   8  17   4         57.85         19.57        49.49 o
   9  17   4       1003.69        985.48        63.30 o
  10  17   4       4118.65       4226.28       104.68 o
  11  17   4        535.16        554.27        51.64 o
  12  17   4        908.52        821.46        70.09 o
  13  17   4       2175.33       1921.69        84.47 o
  14  17   4         23.22          0.00        67.19 o
 -15  18   4        505.83        432.73       207.30 o
 -14  18   4        534.66        517.39        67.92 o
 -13  18   4         16.87         40.98        45.46 o
 -12  18   4         13.25          7.01        39.85 o
 -11  18   4       1154.64       1050.17        61.92 o
 -10  18   4       3712.88       3717.73        95.76 o
  -9  18   4        487.19        430.78        51.23 o
  -8  18   4       1967.83       1935.92        71.06 o
  -7  18   4        778.80        739.77        51.13 o
  -6  18   4        974.30        719.78        41.32 o
  -5  18   4       9570.90       9756.58       115.09 o
  -4  18   4        846.35        717.16        35.50 o
  -3  18   4        161.81        181.93        27.01 o
  -2  18   4       3557.50       3604.45        52.82 o
  -1  18   4         36.45         26.91        19.38 o
   0  18   4      31328.79      29412.61       251.96 o
   1  18   4       9926.67       8885.07        95.11 o
   2  18   4        696.63        622.70        28.68 o
   3  18   4       2290.87       1866.07        46.01 o
   4  18   4       4384.08       3843.49        70.08 o
   5  18   4         18.89         10.47        27.00 o
   6  18   4       4789.31       4430.65       103.41 o
   7  18   4       5148.26       5470.27       139.55 o
   8  18   4       1894.59       1933.70        73.33 o
   9  18   4       8377.04       8452.97       147.45 o
  10  18   4       2613.96       2530.91        88.47 o
  11  18   4        232.52        225.83        47.14 o
  12  18   4        646.58        580.36        57.84 o
  13  18   4        165.40        143.44        53.15 o
  14  18   4          7.55          0.00       107.89 o
 -14  19   4         86.24         45.42        62.88 o
 -13  19   4        731.39        731.19        61.89 o
 -12  19   4       3641.59       3685.80       101.36 o
 -11  19   4        852.48        743.23        61.60 o
 -10  19   4       3592.90       4021.80        97.63 o
  -9  19   4       3266.67       3212.41        92.50 o
  -8  19   4        673.99        637.41        57.22 o
  -7  19   4         51.88          0.00        51.73 o
  -6  19   4        103.97         93.92        33.69 o
  -5  19   4        211.99        204.77        33.07 o
  -4  19   4        874.74        995.53        49.59 o
  -3  19   4         36.25        103.29        27.86 o
  -2  19   4        623.44        765.46        32.87 o
  -1  19   4       2338.91       2173.38        45.22 o
   0  19   4       7294.69       7358.27        84.38 o
   1  19   4       5159.40       4787.73        64.84 o
   2  19   4       2280.66       2143.88        45.50 o
   3  19   4       4939.44       4512.61        70.58 o
   4  19   4       1210.87       1122.83        46.46 o
   5  19   4          2.70          9.08        28.14 o
   6  19   4      13225.11      13155.51       185.06 o
   7  19   4       3829.41       3755.15       156.48 o
   8  19   4         74.34         82.80        46.41 o
   9  19   4       1564.09       1526.42        68.64 o
  10  19   4       2287.30       2103.41        84.74 o
  11  19   4         50.42         15.27        45.55 o
  12  19   4        155.80         85.10        44.03 o
  13  19   4        251.30        286.74        56.91 o
 -14  20   4          1.88         23.37        62.12 o
 -13  20   4        477.09        558.01        73.31 o
 -12  20   4        885.30        946.36        68.92 o
 -11  20   4        137.89         39.68        48.60 o
 -10  20   4       2565.29       2682.01        88.82 o
  -9  20   4        415.80        272.16        46.53 o
  -8  20   4       1085.62       1008.73        65.65 o
  -7  20   4        137.31        152.17        62.34 o
  -6  20   4        202.40        146.13        29.91 o
  -5  20   4       2257.37       2529.88        62.19 o
  -4  20   4       1700.43       1753.59        63.54 o
  -3  20   4       6311.70       6121.62        87.59 o
  -2  20   4        764.44        606.39        33.39 o
  -1  20   4          5.13         16.95        18.46 o
   0  20   4         41.24         34.59        19.44 o
   1  20   4        323.27        387.98        25.58 o
   2  20   4         23.43         34.87        24.00 o
   3  20   4       3201.80       3110.79        73.26 o
   4  20   4       4089.19       4028.38        90.47 o
   5  20   4       1608.28       1670.24        69.70 o
   6  20   4      13796.17      13376.79       192.00 o
   7  20   4        158.92        225.91        84.58 o
   8  20   4       1354.36       1455.14        69.50 o
   9  20   4         87.89        119.16        45.57 o
  10  20   4       1108.55       1037.13        73.75 o
  11  20   4        271.97        179.78        53.69 o
  12  20   4       2089.99       2118.94        88.84 o
  13  20   4        854.07        981.25        76.57 o
 -13  21   4         57.57        140.67        74.58 o
 -12  21   4         32.10         76.92        56.38 o
 -11  21   4        106.20          0.00        59.39 o
 -10  21   4        586.25        751.02        64.44 o
  -9  21   4       5748.05       5542.38       116.97 o
  -8  21   4       1819.73       1590.01        68.01 o
  -7  21   4        107.64         19.02        36.38 o
  -6  21   4        639.77        659.17        40.65 o
  -5  21   4        379.87        388.55        42.78 o
  -4  21   4        699.29        600.58        46.37 o
  -3  21   4        830.96        838.99        45.96 o
  -2  21   4         19.53         15.00        28.30 o
  -1  21   4       3094.78       3203.79        63.22 o
   0  21   4       3802.55       3520.79        66.21 o
   1  21   4        217.13        231.95        29.44 o
   2  21   4       3290.51       3365.71        57.96 o
   3  21   4       4277.38       4006.60        79.77 o
   4  21   4        156.74         86.59        37.29 o
   5  21   4         89.73         77.13        38.23 o
   6  21   4        274.70        373.68        56.56 o
   7  21   4        414.33        329.82        46.10 o
   8  21   4       1375.74       1481.41        66.74 o
   9  21   4       4249.16       4415.34       173.86 o
  10  21   4        249.98        193.59        55.88 o
  11  21   4        212.84        239.88        66.50 o
  12  21   4       1190.15       1085.83        80.31 o
 -13  22   4         14.60         63.24        69.79 o
 -12  22   4        791.12        747.36        87.07 o
 -11  22   4          6.37          0.00        86.06 o
 -10  22   4       1284.90       1323.18        86.28 o
  -9  22   4       2023.01       2570.59        97.75 o
  -8  22   4       1830.78       2065.36        75.28 o
  -7  22   4        211.78        164.18        39.67 o
  -6  22   4       3975.67       3495.87        70.56 o
  -5  22   4       1127.07        979.04        48.12 o
  -4  22   4        121.36         61.15        31.09 o
  -3  22   4         75.81         60.82        27.21 o
  -2  22   4       1819.23       1927.14        73.89 o
  -1  22   4         14.94         60.44        35.01 o
   0  22   4        508.69        554.75        53.84 o
   1  22   4        416.12        313.75        37.77 o
   2  22   4       2421.14       2663.16        71.45 o
   3  22   4       2705.82       2596.65        66.31 o
   4  22   4        910.83        822.12        55.61 o
   5  22   4       3260.05       3247.44        85.03 o
   6  22   4       4196.14       3981.32        93.52 o
   7  22   4       2785.76       2467.37        77.30 o
   8  22   4          0.88         16.92        39.18 o
   9  22   4         64.28         74.73        69.81 o
  10  22   4         16.53         33.13        53.66 o
  11  22   4        150.55        262.02        61.87 o
  12  22   4         54.78         99.89        82.41 o
 -12  23   4        136.66        258.98       100.53 o
 -11  23   4        530.46        565.58        71.96 o
 -10  23   4       1470.63       1758.71        95.64 o
  -9  23   4       8691.24       8616.97       205.74 o
  -8  23   4       5430.89       5372.59       119.71 o
  -7  23   4       1222.20       1295.01        64.32 o
  -6  23   4          8.07         28.53        29.39 o
  -5  23   4       1143.19       1300.13        48.31 o
  -4  23   4         89.95         54.60        28.83 o
  -3  23   4        100.82         96.16        38.01 o
  -2  23   4       2115.73       2117.61        80.86 o
  -1  23   4       7401.22       6115.36       108.29 o
   0  23   4       3258.88       3201.49        69.94 o
   1  23   4         25.85         16.42        36.32 o
   2  23   4       3959.79       4297.40        91.06 o
   3  23   4       5118.82       4839.82        96.84 o
   4  23   4          4.30         15.09        35.51 o
   5  23   4       1934.47       1882.55        67.10 o
   6  23   4        197.35        231.42        41.09 o
   7  23   4          7.31         53.58        37.61 o
   8  23   4       1657.17       1595.07        79.26 o
   9  23   4       4680.01       4803.77       150.81 o
  10  23   4        731.46        704.01        83.11 o
  11  23   4       1480.22       1270.45        80.50 o
 -12  24   4         89.45        111.68        90.89 o
 -11  24   4         68.25          0.00        58.67 o
 -10  24   4        619.45        722.19        90.89 o
  -9  24   4          1.47        121.69        58.12 o
  -8  24   4       1440.91       1316.40        86.58 o
  -7  24   4          1.09         53.90        46.05 o
  -6  24   4       4700.31       4754.07       106.14 o
  -5  24   4         53.90         22.80        28.99 o
  -4  24   4        417.13        320.45        33.88 o
  -3  24   4       4561.29       4731.58        82.06 o
  -2  24   4       1067.33       1179.16        55.45 o
  -1  24   4         24.84          0.00        33.37 o
   0  24   4       1686.21       1568.76        56.75 o
   1  24   4       2196.31       2233.17        76.91 o
   2  24   4         46.23        320.73        57.03 o
   3  24   4        145.70        148.81        43.54 o
   4  24   4         49.70         29.78        36.44 o
   5  24   4        546.93        423.74        46.31 o
   6  24   4        343.54        330.65        45.46 o
   7  24   4       3201.19       3358.46        93.18 o
   8  24   4        287.88        177.05        47.54 o
   9  24   4         54.54         51.31        51.73 o
  10  24   4          8.04          3.00        45.77 o
  11  24   4       1181.84       1378.04        89.92 o
 -11  25   4          6.53         18.49        64.76 o
 -10  25   4         30.99          2.83        59.52 o
  -9  25   4        263.79        203.63        63.81 o
  -8  25   4         11.27         53.80        57.22 o
  -7  25   4          4.04         38.99        46.13 o
  -6  25   4       1865.52       1990.75       101.20 o
  -5  25   4        135.29         79.90        39.63 o
  -4  25   4       1398.30       1388.36        53.21 o
  -3  25   4        294.89        238.38        38.29 o
  -2  25   4       2527.30       2604.04        63.36 o
  -1  25   4        464.74        351.05        40.61 o
   0  25   4        298.97        348.98        37.54 o
   1  25   4          0.11         37.41        45.92 o
   2  25   4       5072.45       5502.62       109.41 o
   3  25   4       4159.64       4074.88        95.25 o
   4  25   4        233.82        218.58        49.13 o
   5  25   4          3.22          7.96        51.72 o
   6  25   4       2036.47       1906.41        81.93 o
   7  25   4        222.32        228.35        45.94 o
   8  25   4        170.47        129.28        47.04 o
   9  25   4         73.57         50.11        47.95 o
  10  25   4        177.21         88.21        55.92 o
 -11  26   4         32.24         21.74        59.85 o
 -10  26   4         27.11          6.81        58.18 o
  -9  26   4         52.60         33.66        54.96 o
  -8  26   4          4.34         19.55        51.84 o
  -7  26   4       1096.06       1312.73        90.60 o
  -6  26   4        207.71        348.92        76.63 o
  -5  26   4       1047.38        873.86        83.87 o
  -4  26   4         78.06        143.24        42.49 o
  -3  26   4          0.42         23.48        33.72 o
  -2  26   4       1225.52       1224.14        52.69 o
  -1  26   4         30.40         26.15        32.27 o
   0  26   4       1541.09       1616.60        56.07 o
   1  26   4        555.14        627.82        50.15 o
   2  26   4        284.88        317.80        48.22 o
   3  26   4       2254.94       2415.76        85.26 o
   4  26   4       1465.70       1482.86        80.07 o
   5  26   4        371.21        421.36        67.26 o
   6  26   4         35.12          0.00        53.52 o
   7  26   4       1139.99       1071.93        70.56 o
   8  26   4        378.93        175.90        64.91 o
   9  26   4       1295.75       1361.43        78.53 o
  10  26   4        361.63        283.41        64.06 o
 -10  27   4        160.66        109.34        60.67 o
  -9  27   4        175.38         61.38        66.45 o
  -8  27   4       2569.33       3038.82       130.74 o
  -7  27   4       2348.28       2359.71       110.42 o
  -6  27   4        940.93        871.50       115.13 o
  -5  27   4         26.99          0.00       117.73 o
  -4  27   4       1138.96       1089.46        57.68 o
  -3  27   4       1181.15       1184.28        55.06 o
  -2  27   4        961.22        859.65        47.08 o
  -1  27   4          0.94          2.90        34.48 o
   0  27   4          5.28          7.65        32.08 o
   1  27   4        429.14        430.39        47.11 o
   2  27   4        201.09        157.21        46.22 o
   3  27   4        140.77        135.31        64.27 o
   4  27   4        173.13        171.09        54.30 o
   5  27   4       2726.06       2871.87       108.55 o
   6  27   4        659.01        557.53        73.83 o
   7  27   4        820.11        898.94        78.32 o
   8  27   4        687.74        499.01        76.10 o
   9  27   4       1688.31       1730.96        86.31 o
  -9  28   4        662.49        675.96        82.15 o
  -8  28   4         45.11         44.44        84.20 o
  -7  28   4         97.89        139.07        73.71 o
  -6  28   4        170.29        234.18        85.20 o
  -5  28   4        140.92          0.00       120.86 o
  -4  28   4        914.11       1059.69        77.30 o
  -3  28   4          2.52         93.12        55.25 o
  -2  28   4       1057.52       1149.13        62.98 o
  -1  28   4        328.05        316.77        50.28 o
   0  28   4       2814.27       2977.55        76.75 o
   1  28   4        259.06        234.93        49.94 o
   2  28   4        256.55        239.38        51.59 o
   3  28   4         38.14        136.12        89.35 o
   4  28   4        982.22       1061.11        89.70 o
   5  28   4        315.66        187.50        78.35 o
   6  28   4         31.27          0.00        91.98 o
   7  28   4        644.24        513.35        74.61 o
   8  28   4        346.25        158.48        61.86 o
  -8  29   4        415.67        411.49        99.54 o
  -7  29   4        234.96        163.30       111.66 o
  -6  29   4        436.40        332.49        84.87 o
  -5  29   4          0.51         33.69        77.35 o
  -4  29   4       1263.71       1549.09        89.95 o
  -3  29   4       2817.13       3030.85        98.35 o
  -2  29   4       1636.23       1539.94        71.06 o
  -1  29   4          6.32         13.94        44.32 o
   0  29   4        334.73        367.28        49.13 o
   1  29   4        424.37        292.58        65.36 o
   2  29   4       1482.60       1442.50        95.12 o
   3  29   4       3590.80       4033.17       133.81 o
   4  29   4       4193.80       4244.03       131.96 o
   5  29   4       1430.73       1419.74        86.27 o
   6  29   4       2311.84       1933.41       117.46 o
   7  29   4         74.11          0.00        91.49 o
  -7  30   4         14.35        100.52       111.41 o
  -6  30   4        287.34        283.10        72.92 o
  -5  30   4         11.87         11.62        61.01 o
  -4  30   4        420.70        387.12        71.57 o
  -3  30   4       5236.72       5250.99       131.48 o
  -2  30   4       1680.82       1719.11        76.39 o
  -1  30   4        532.74        464.68        60.97 o
   0  30   4        127.06        183.35        57.42 o
   1  30   4        125.83         58.79        62.84 o
   2  30   4        598.56        517.94        85.98 o
   3  30   4        464.04        685.45        95.55 o
   4  30   4        954.02       1082.89       115.66 o
   5  30   4         83.58          0.00        81.35 o
   6  30   4         35.27          2.36        71.26 o
  -6  31   4       1322.10       1339.86        92.14 o
  -5  31   4        358.90        552.14        83.36 o
  -4  31   4        174.24        225.77        65.57 o
  -3  31   4        128.22        163.61        64.58 o
  -2  31   4        274.75        362.88        73.72 o
  -1  31   4       1530.87       1529.13        85.13 o
   0  31   4         54.84        192.43       167.36 o
   1  31   4        106.68          0.00        80.57 o
   2  31   4       1201.09       1193.08        93.71 o
   3  31   4       1485.78       1611.84       128.60 o
   4  31   4        287.59        388.93        96.58 o
   5  31   4          5.77          0.00        84.20 o
  -4  32   4         38.80        112.36        69.44 o
  -3  32   4        240.33        364.12        98.55 o
  -2  32   4        852.22       1064.30        86.45 o
  -1  32   4          0.06         47.35        65.54 o
   0  32   4       1360.95       2045.81       223.71 o
   1  32   4          7.30          0.00        97.57 o
   2  32   4       1614.62       1882.49       119.42 o
   3  32   4        581.62        481.24       126.14 o
 -17   1   5         71.81          0.00       107.48 o
 -16   1   5         20.06          3.97        74.92 o
 -15   1   5       2123.69       2111.41       113.80 o
 -14   1   5       3753.49       3843.62        91.00 o
 -13   1   5        779.97        563.37        41.55 o
 -12   1   5        308.59        322.94        36.02 o
 -11   1   5      18219.78      17518.04       196.17 o
 -10   1   5      14466.82      13663.99       158.15 o
  -9   1   5       7879.95       7402.58        96.35 o
  -8   1   5      16028.67      15665.30       155.26 o
  -7   1   5       2150.46       1839.24        39.43 o
  -6   1   5      15711.09      16939.08       148.36 o
  -5   1   5        678.58        973.01        21.43 o
  -4   1   5       3566.01       3910.57        46.28 o
  -3   1   5      14864.62      12189.16       104.15 o
  -2   1   5      13124.55      13491.17       112.07 o
  -1   1   5        476.17        483.64        11.52 o
   0   1   5       3299.61       3985.14        38.59 o
   1   1   5       2133.82       4148.11        40.34 o
   2   1   5       7387.94       4935.94        47.74 o
   3   1   5        686.24       1316.34        20.88 o
   4   1   5      25547.91      25855.38       211.02 o
   5   1   5      63479.02      62413.91       489.99 o
   6   1   5      11407.16      10289.31       109.80 o
   7   1   5       1186.04       1237.49        32.82 o
   8   1   5      19095.16      19143.24       168.11 o
   9   1   5       5552.63       4958.08        77.20 o
  10   1   5        249.72        177.32        37.25 o
  11   1   5        464.05        442.30        51.58 o
  12   1   5         76.58        121.72        44.40 o
  13   1   5        366.05        198.40        64.69 o
  14   1   5        260.75        243.85        64.00 o
  15   1   5        254.32        234.82        85.94 o
  16   1   5         69.93          0.00        71.49 o
 -17   2   5        141.80         55.82        84.78 o
 -16   2   5        307.28        280.60       108.27 o
 -15   2   5       2132.70       1954.26       115.42 o
 -14   2   5        237.57        230.59        61.54 o
 -13   2   5       1449.69       1430.18        62.82 o
 -12   2   5        676.65        683.03        41.49 o
 -11   2   5       6367.48       6508.97        98.17 o
 -10   2   5         23.25          4.83        25.99 o
  -9   2   5       8758.51       8235.80        96.03 o
  -8   2   5      21431.53      20299.16       195.21 o
  -7   2   5       1217.54       1013.34        28.98 o
  -6   2   5        910.91        919.92        24.44 o
  -5   2   5       4011.12       4651.13        51.62 o
  -4   2   5       3685.38       3054.19        37.10 o
  -3   2   5        736.54        698.07        16.83 o
  -2   2   5        106.49        131.76         8.29 o
  -1   2   5      24956.55      24699.66       196.32 o
   0   2   5       5091.01       4821.79        45.17 o
   1   2   5       1334.89       1684.69        22.65 o
   2   2   5      62030.91      70174.57       543.47 o
   3   2   5       6398.05       6906.10        64.79 o
   4   2   5         30.50         78.75        11.71 o
   5   2   5       1156.46       1103.01        21.68 o
   6   2   5       3637.20       3699.00        49.00 o
   7   2   5      16072.62      15638.78       139.36 o
   8   2   5       1397.45       1489.84        31.10 o
   9   2   5       4994.32       5072.19        79.38 o
  10   2   5         64.73         17.04        31.80 o
  11   2   5       8811.93       9064.87       162.59 o
  12   2   5        211.32        191.90        47.90 o
  13   2   5       1288.05       1219.61        80.43 o
  14   2   5       1039.24        943.67        87.80 o
  15   2   5        896.34        800.05       123.14 o
  16   2   5         17.67          0.00        94.04 o
 -17   3   5       1230.09       1176.80       125.01 o
 -16   3   5          1.62          0.00        93.74 o
 -15   3   5         47.21          0.00        81.13 o
 -14   3   5       1587.63       1392.37        79.25 o
 -13   3   5        163.97         56.97        50.95 o
 -12   3   5        891.32        751.36        50.50 o
 -11   3   5        496.95        555.69        35.32 o
 -10   3   5        141.13         41.73        25.33 o
  -9   3   5        115.17        118.65        21.41 o
  -8   3   5         16.95         40.86        16.22 o
  -7   3   5       1779.51       1247.78        29.61 o
  -6   3   5       3270.66       3611.08        53.18 o
  -5   3   5        166.56        112.79        12.38 o
  -4   3   5        482.03        478.35        15.56 o
  -3   3   5      81378.12      92617.38       717.54 o
  -2   3   5      26114.54      28957.41       234.85 o
  -1   3   5        973.09       1426.07        23.35 o
   0   3   5       1025.79        922.70        15.91 o
   1   3   5       1384.04       1716.04        24.18 o
   2   3   5      73336.16      81416.71       630.83 o
   3   3   5       3037.43       3256.11        39.41 o
   4   3   5      19891.94      19629.78       175.54 o
   5   3   5        868.15        714.66        19.81 o
   6   3   5      27604.41      28430.42       281.44 o
   7   3   5       8887.90       9207.97        97.88 o
   8   3   5      28485.05      27124.02       272.77 o
   9   3   5        505.37        636.55        38.56 o
  10   3   5         99.92        154.59        30.19 o
  11   3   5        358.72        330.55        60.30 o
  12   3   5        168.84        208.27        52.64 o
  13   3   5       1826.54       1728.74        87.08 o
  14   3   5         53.42         14.68        61.94 o
  15   3   5        523.68        663.18       105.06 o
  16   3   5       2747.87       2795.09       139.53 o
 -17   4   5          0.84         53.69       130.04 o
 -16   4   5       3041.91       3058.83       185.89 o
 -15   4   5        356.49         68.68       100.39 o
 -14   4   5       2070.50       2198.46        91.17 o
 -13   4   5       1061.63       1106.71        90.83 o
 -12   4   5       6471.80       6656.55       156.17 o
 -11   4   5       5100.71       5018.46        81.75 o
 -10   4   5       1550.74       1576.23        46.80 o
  -9   4   5       4903.97       4012.47        59.38 o
  -8   4   5      13990.86      13305.67       134.07 o
  -7   4   5       1349.77       1438.11        31.72 o
  -6   4   5      17693.97      18801.27       173.21 o
  -5   4   5      32953.09      30150.22       285.20 o
  -4   4   5       5719.94       4618.31        51.63 o
  -3   4   5       6206.02       6558.19        62.04 o
  -2   4   5     101879.59     109328.04       891.70 o
  -1   4   5       5893.97       6239.24        66.65 o
   0   4   5         26.52        146.11         9.69 o
   1   4   5        323.16        611.10        15.22 o
   2   4   5      23247.00      26763.54       214.32 o
   3   4   5      54194.53      54710.69       459.18 o
   4   4   5      55369.59      56467.18       519.33 o
   5   4   5       4848.81       5298.29        69.41 o
   6   4   5          1.06         72.29        16.93 o
   7   4   5         73.60         81.93        19.47 o
   8   4   5       5632.90       5393.02        82.42 o
   9   4   5        635.50        372.32        34.68 o
  10   4   5       2651.16       2743.02        63.47 o
  11   4   5        154.75          0.00        81.12 o
  12   4   5       1757.17       1679.78        89.27 o
  13   4   5         26.92          0.00        45.62 o
  14   4   5       6813.76       7035.80       161.01 o
  15   4   5       4235.32       4624.73       155.41 o
  16   4   5        449.05        274.95        79.36 o
 -17   5   5        762.42        928.46       112.87 o
 -16   5   5          8.00          0.00       124.47 o
 -15   5   5         90.95          0.00        81.95 o
 -14   5   5        158.46        144.37        44.95 o
 -13   5   5       4242.42       4610.49       185.12 o
 -12   5   5       3413.39       3402.00       116.47 o
 -11   5   5        705.37        601.66        36.19 o
 -10   5   5        675.94        693.34        31.38 o
  -9   5   5        106.00        118.62        20.64 o
  -8   5   5       7764.71       8533.09        95.22 o
  -7   5   5      11963.28      12325.76       134.06 o
  -6   5   5      12074.29      13564.48       130.78 o
  -5   5   5       2733.58       3548.77        46.11 o
  -4   5   5      10447.51       9408.59        92.43 o
  -3   5   5       2103.05       1499.28        28.58 o
  -2   5   5        407.03        316.76        12.77 o
  -1   5   5      41566.51      45774.25       361.97 o
   0   5   5        164.49        133.62        10.18 o
   1   5   5       2077.13       1853.57        26.46 o
   2   5   5       3241.01       4559.00        50.37 o
   3   5   5      40972.06      41117.77       349.59 o
   4   5   5       7857.75       7785.79        89.96 o
   5   5   5        631.45        516.20        23.89 o
   6   5   5       2696.62       2392.87        50.75 o
   7   5   5       1811.40       1959.89        44.72 o
   8   5   5          4.06          3.68        24.12 o
   9   5   5       2756.75       2550.25        63.67 o
  10   5   5       1532.17       1798.64        55.74 o
  11   5   5       2416.32       2340.48        83.62 o
  12   5   5        166.51          0.00        89.00 o
  13   5   5        668.81        511.18        77.92 o
  14   5   5        200.94        242.21        65.19 o
  15   5   5         51.44        113.21        67.84 o
  16   5   5       1301.24       1278.39       101.47 o
 -17   6   5        478.81        436.54        80.84 o
 -16   6   5         21.05         37.41        85.30 o
 -15   6   5        543.14        571.90        81.82 o
 -14   6   5       1667.77       1844.44        81.80 o
 -13   6   5       5459.42       5345.23       118.88 o
 -12   6   5        241.99        195.81        56.40 o
 -11   6   5        513.17        612.01        32.66 o
 -10   6   5       2721.74       2972.65        57.47 o
  -9   6   5       2833.48       2523.40        49.63 o
  -8   6   5      14130.60      13872.71       139.12 o
  -7   6   5        443.52        322.67        18.88 o
  -6   6   5      26375.25      23726.40       214.47 o
  -5   6   5       9633.37       8116.39        83.70 o
  -4   6   5       2338.43       2618.23        35.37 o
  -3   6   5      87183.50      96557.53       799.25 o
  -2   6   5        588.29        788.31        18.19 o
  -1   6   5       1474.48       1018.03        20.09 o
   0   6   5      14742.77      14932.43       134.87 o
   1   6   5       8152.39       8315.89        80.82 o
   2   6   5        119.15        282.83        13.55 o
   3   6   5      15609.07      14526.88       144.03 o
   4   6   5      17083.35      17346.46       175.85 o
   5   6   5        366.91        356.71        21.87 o
   6   6   5       1575.14       1635.82        40.82 o
   7   6   5        765.29        914.79        34.35 o
   8   6   5       1032.71       1101.75        42.56 o
   9   6   5       3273.86       3184.66        65.83 o
  10   6   5       1030.57        961.73        46.21 o
  11   6   5       1395.48       1407.28        59.05 o
  12   6   5         56.07          0.00       110.23 o
  13   6   5         38.37          0.00        60.99 o
  14   6   5       3898.20       4105.75       138.26 o
  15   6   5       4437.55       4515.28       159.78 o
  16   6   5         47.33        122.54        74.73 o
 -17   7   5        560.35        460.54        79.86 o
 -16   7   5         61.53         15.30        70.07 o
 -15   7   5        211.71        108.40        62.44 o
 -14   7   5          0.89         36.18        44.43 o
 -13   7   5        192.94        399.64        51.65 o
 -12   7   5        113.86         90.85        38.62 o
 -11   7   5        275.67        162.89        32.56 o
 -10   7   5        632.68        670.92        38.37 o
  -9   7   5       4335.24       4492.71        67.55 o
  -8   7   5       5293.26       4825.10        65.39 o
  -7   7   5      25274.89      26726.57       241.29 o
  -6   7   5      12416.77      13853.28       133.40 o
  -5   7   5      11062.02      12233.91       117.77 o
  -4   7   5      19164.98      20041.27       179.47 o
  -3   7   5      83658.77      92871.45       829.99 o
  -2   7   5      18019.19      20194.86       178.44 o
  -1   7   5       7433.82       7855.22        82.87 o
   0   7   5         79.69        286.16        15.18 o
   1   7   5      12842.15      15851.88       145.13 o
   2   7   5         93.85        139.38        10.90 o
   3   7   5      19486.28      20687.71       197.33 o
   4   7   5      15779.41      19170.36       199.93 o
   5   7   5         99.94         11.05        17.32 o
   6   7   5       1802.70       2095.00        47.12 o
   7   7   5       6531.28       6243.11        87.38 o
   8   7   5      26565.42      25427.30       261.51 o
   9   7   5       5276.79       4833.92        82.76 o
  10   7   5       3024.53       2868.42        67.27 o
  11   7   5        688.11        717.00        55.02 o
  12   7   5          0.61          3.88        50.76 o
  13   7   5        884.84        658.89        77.48 o
  14   7   5       1670.96       1686.03       103.67 o
  15   7   5       2440.61       2850.65       135.40 o
  16   7   5       3986.44       4769.51       182.28 o
 -17   8   5       1307.99       1465.14       122.58 o
 -16   8   5         52.93         20.69        72.53 o
 -15   8   5       1017.25        967.83        71.00 o
 -14   8   5         52.72         55.19        42.27 o
 -13   8   5        444.36        467.68        50.00 o
 -12   8   5       1972.56       1950.93        66.80 o
 -11   8   5       2688.28       2712.64        63.70 o
 -10   8   5       1299.50       1222.37        42.88 o
  -9   8   5       2605.81       2647.34        51.58 o
  -8   8   5      13986.66      13916.90       141.65 o
  -7   8   5        162.25        158.59        15.68 o
  -6   8   5       4592.60       4461.08        64.72 o
  -5   8   5      11098.65      10984.77       127.93 o
  -4   8   5      17204.31      17139.89       171.61 o
  -3   8   5      28735.43      35485.17       304.84 o
  -2   8   5      24728.12      25194.66       220.41 o
  -1   8   5      30735.76      31149.12       268.39 o
   0   8   5       2524.44       2470.19        34.07 o
   1   8   5        412.18        342.59        14.35 o
   2   8   5        886.01       1322.28        23.21 o
   3   8   5        927.48        917.05        22.39 o
   4   8   5       2252.19       2999.52        55.64 o
   5   8   5       4352.05       4486.37        68.65 o
   6   8   5      10969.99      12207.82       140.52 o
   7   8   5      12907.35      12864.27       164.35 o
   8   8   5       7395.84       7181.74        99.01 o
   9   8   5        147.72        278.98        31.32 o
  10   8   5        104.74        151.62        28.45 o
  11   8   5         72.75         31.95        31.90 o
  12   8   5          8.23         55.73        38.20 o
  13   8   5       1596.46       1493.74        98.04 o
  14   8   5         35.46          0.00        73.42 o
  15   8   5         84.74         64.20        70.92 o
  16   8   5       1367.71       1317.76       125.53 o
 -17   9   5        142.00          0.00       107.85 o
 -16   9   5        202.95        109.73        54.99 o
 -15   9   5       1161.05       1034.08        65.41 o
 -14   9   5        675.88        549.22        54.76 o
 -13   9   5        409.23        317.65        45.11 o
 -12   9   5        232.48        208.36        41.10 o
 -11   9   5       7681.09       8063.22       150.65 o
 -10   9   5        106.15         76.54        29.13 o
  -9   9   5       2140.61       1954.39        43.87 o
  -8   9   5       3013.41       2703.74        56.68 o
  -7   9   5        263.23        146.11        35.17 o
  -6   9   5       9899.82       9451.59       109.10 o
  -5   9   5       3084.79       2646.29        45.70 o
  -4   9   5      87234.70      86789.91       782.19 o
  -3   9   5       8098.33       7786.74        80.38 o
  -2   9   5      32270.53      34784.77       322.69 o
  -1   9   5        411.75        282.38        14.78 o
   0   9   5       4758.33       4788.85        51.10 o
   1   9   5       3612.68       3480.69        41.09 o
   2   9   5        121.19        132.82        12.52 o
   3   9   5       1749.91       1612.09        28.96 o
   4   9   5      40318.00      41926.62       364.70 o
   5   9   5      28383.48      25743.27       258.06 o
   6   9   5      13890.78      14300.50       161.00 o
   7   9   5         94.26        214.44        37.71 o
   8   9   5       2077.60       2295.09        54.45 o
   9   9   5      13213.57      12493.99       151.38 o
  10   9   5        590.96        599.40        38.28 o
  11   9   5        823.77        805.21        50.19 o
  12   9   5       2775.24       2443.87        75.14 o
  13   9   5       1644.95       1806.48       107.11 o
  14   9   5        897.86        659.75       107.82 o
  15   9   5       1465.19       1473.34       126.82 o
 -17  10   5        111.14          0.00       113.26 o
 -16  10   5       1043.02       1192.42        74.15 o
 -15  10   5         28.73         83.16        49.99 o
 -14  10   5         29.27         28.77        39.75 o
 -13  10   5       1092.31       1150.54        61.91 o
 -12  10   5       1672.92       1500.84        66.46 o
 -11  10   5        391.71        280.59        48.49 o
 -10  10   5       2308.20       2316.50        53.29 o
  -9  10   5         35.39         27.91        21.18 o
  -8  10   5        446.15        458.92        37.53 o
  -7  10   5       2636.60       2139.43        56.56 o
  -6  10   5       1561.57       1713.97        45.75 o
  -5  10   5         60.98         94.95        16.23 o
  -4  10   5        219.46        433.54        25.31 o
  -3  10   5      47101.55      45795.78       366.75 o
  -2  10   5        742.32        846.98        23.59 o
  -1  10   5       8796.22       9723.00        90.47 o
   0  10   5      45923.79      50080.14       397.49 o
   1  10   5        420.30        524.55        17.68 o
   2  10   5       1487.68       1372.72        26.24 o
   3  10   5        288.85        608.49        22.04 o
   4  10   5       2217.81       2981.48        47.15 o
   5  10   5      22568.39      22128.72       225.83 o
   6  10   5       4984.28       4711.83        76.09 o
   7  10   5       1728.85       1780.37        70.83 o
   8  10   5       1546.13       1404.14        45.32 o
   9  10   5       6331.10       5770.88        91.04 o
  10  10   5       3188.00       2832.22        67.33 o
  11  10   5       1745.41       1672.58        64.85 o
  12  10   5        786.00        719.27        53.34 o
  13  10   5       1892.01       1891.34       115.41 o
  14  10   5        678.44        835.00       100.15 o
  15  10   5       1094.90        838.19       113.29 o
 -16  11   5        179.81        236.43        56.76 o
 -15  11   5       2521.74       2750.79        95.78 o
 -14  11   5          2.06         14.00        46.01 o
 -13  11   5         52.94         11.46        41.51 o
 -12  11   5        638.83        503.28        49.48 o
 -11  11   5       2820.28       2770.45        79.96 o
 -10  11   5       1196.10       1213.69        48.20 o
  -9  11   5        564.52        565.42        33.97 o
  -8  11   5        822.62        557.05        34.50 o
  -7  11   5       3381.02       2936.78        57.83 o
  -6  11   5       2337.60       2181.01        46.09 o
  -5  11   5         41.95         50.09        19.59 o
  -4  11   5          1.60        187.15        19.51 o
  -3  11   5       4376.41       4907.98        55.95 o
  -2  11   5        998.74        906.55        23.48 o
  -1  11   5      17961.55      16969.83       147.14 o
   0  11   5         14.21        158.52        14.07 o
   1  11   5         17.80         27.87        12.43 o
   2  11   5        973.86       1016.71        23.33 o
   3  11   5        373.41        170.54        18.23 o
   4  11   5        709.97        760.36        28.53 o
   5  11   5      10640.43      11601.10       134.59 o
   6  11   5      25200.53      23475.93       259.76 o
   7  11   5        120.76        112.47        35.03 o
   8  11   5       6383.18       5719.59        89.22 o
   9  11   5       1563.46       1387.66        65.85 o
  10  11   5       5852.55       5938.39       113.20 o
  11  11   5        199.70        200.98        39.27 o
  12  11   5        841.39        776.24        57.04 o
  13  11   5         88.88         88.61        68.28 o
  14  11   5        268.91        148.48        75.39 o
  15  11   5       1570.06       1624.96       122.59 o
 -16  12   5       1154.65       1138.01        80.89 o
 -15  12   5         66.82         96.73        59.25 o
 -14  12   5        440.72        490.85        72.19 o
 -13  12   5         12.05         47.32        62.22 o
 -12  12   5        121.78        157.04        43.36 o
 -11  12   5        991.81        886.93        56.91 o
 -10  12   5       2918.08       2987.00        81.01 o
  -9  12   5        213.76        211.31        25.99 o
  -8  12   5       1280.99       1525.52        41.21 o
  -7  12   5       2779.78       2847.62        50.95 o
  -6  12   5       3443.88       3802.62        59.63 o
  -5  12   5        585.51        745.23        34.23 o
  -4  12   5          0.19          3.31        20.53 o
  -3  12   5       6704.06       6914.32        72.18 o
  -2  12   5       5636.50       5922.72        64.81 o
  -1  12   5       1640.37       1807.06        31.81 o
   0  12   5       6800.79       8002.24        81.32 o
   1  12   5       2845.54       3248.58        48.77 o
   2  12   5        418.11        515.50        19.64 o
   3  12   5       1066.56       1216.42        28.20 o
   4  12   5       2749.74       2304.79        35.98 o
   5  12   5        648.85        519.50        28.68 o
   6  12   5       9271.55       8845.63       114.32 o
   7  12   5      18314.96      17557.32       214.76 o
   8  12   5       5406.96       4949.82        85.49 o
   9  12   5        469.58        487.95        62.84 o
  10  12   5        352.47        483.50        54.29 o
  11  12   5         91.74         51.15        42.33 o
  12  12   5        388.60        396.42        53.15 o
  13  12   5       1927.26       1893.95       120.43 o
  14  12   5         58.87         30.68        82.13 o
  15  12   5         23.83         42.25        88.83 o
 -16  13   5        718.63        839.54        85.35 o
 -15  13   5        161.89        118.97        57.20 o
 -14  13   5       4165.34       4405.80       118.07 o
 -13  13   5       6850.52       6972.35       139.01 o
 -12  13   5       3603.87       4020.08       104.72 o
 -11  13   5        655.70        546.35        53.82 o
 -10  13   5       1285.98       1126.89        55.21 o
  -9  13   5         51.35         79.23        23.66 o
  -8  13   5       2461.23       2373.06        49.00 o
  -7  13   5         18.28         46.83        19.31 o
  -6  13   5       2755.65       3170.11        53.50 o
  -5  13   5        982.32       1283.04        36.80 o
  -4  13   5         16.37         47.43        18.81 o
  -3  13   5        105.52         87.62        16.99 o
  -2  13   5      17755.77      17219.86       169.95 o
  -1  13   5      11998.25      12457.22       116.83 o
   0  13   5       9493.09      10915.97       105.78 o
   1  13   5       5281.11       5449.81        62.35 o
   2  13   5       4285.16       4386.82        53.71 o
   3  13   5       6466.46       5837.32        64.96 o
   4  13   5      31389.50      31524.67       262.97 o
   5  13   5       1809.18       1583.08        42.71 o
   6  13   5        372.86        445.29        32.40 o
   7  13   5       4634.13       4653.12        78.84 o
   8  13   5        602.92        526.17        51.02 o
   9  13   5       8738.11       8414.16       193.53 o
  10  13   5       7798.07       7945.36       136.39 o
  11  13   5         45.10         37.36        40.57 o
  12  13   5          9.80          0.00        54.63 o
  13  13   5        412.46        373.67        63.97 o
  14  13   5          2.87         21.57        90.37 o
  15  13   5       1243.60       1271.89       116.01 o
 -16  14   5         80.55        118.97        60.84 o
 -15  14   5        325.54        331.26        79.27 o
 -14  14   5         99.12        312.44        73.35 o
 -13  14   5         19.48        287.57        66.59 o
 -12  14   5       3026.39       3342.06       124.19 o
 -11  14   5        787.36        722.47        52.51 o
 -10  14   5       1496.04       1418.85        59.81 o
  -9  14   5        775.39        840.91        44.56 o
  -8  14   5       1606.15       1640.69        43.67 o
  -7  14   5        998.08        891.18        34.11 o
  -6  14   5      13780.37      13499.51       141.08 o
  -5  14   5       8939.82       8671.37       100.43 o
  -4  14   5         12.05         29.72        17.08 o
  -3  14   5       4755.19       4927.57        59.80 o
  -2  14   5        814.54        827.20        57.80 o
  -1  14   5       2253.33       2095.83        47.43 o
   0  14   5       4580.54       4732.57        57.74 o
   1  14   5       1563.11       1625.75        34.43 o
   2  14   5       3947.44       3366.66        47.53 o
   3  14   5      11186.05       9943.12        98.31 o
   4  14   5      10804.74      10478.48       112.45 o
   5  14   5        910.63        999.49        37.93 o
   6  14   5       6683.20       6622.88        94.92 o
   7  14   5       1872.55       1835.88        60.04 o
   8  14   5       1358.47       1133.22        66.42 o
   9  14   5        155.51        220.29        52.22 o
  10  14   5       1220.82       1308.48        70.39 o
  11  14   5         66.82         46.70        49.07 o
  12  14   5        486.35        434.78        80.03 o
  13  14   5        534.93        561.73        78.31 o
  14  14   5        747.87        748.41        97.59 o
 -15  15   5        802.56        669.71        78.57 o
 -14  15   5         16.95         21.81        55.59 o
 -13  15   5       2153.10       2460.47        95.79 o
 -12  15   5       2740.20       2812.95       113.75 o
 -11  15   5        924.63        729.92        54.77 o
 -10  15   5        191.19        146.08        39.75 o
  -9  15   5       1509.19       1374.16        53.51 o
  -8  15   5         49.37         73.10        22.93 o
  -7  15   5       1630.91       1856.25        45.72 o
  -6  15   5          9.20         36.97        21.77 o
  -5  15   5        627.43        597.04        30.89 o
  -4  15   5         88.32         92.76        19.96 o
  -3  15   5       2544.98       2531.64        43.40 o
  -2  15   5      14740.68      14743.18       170.83 o
  -1  15   5        914.10        821.67        31.26 o
   0  15   5       3107.28       3036.50        46.43 o
   1  15   5        878.19        951.74        33.29 o
   2  15   5        505.61        610.75        26.81 o
   3  15   5      16258.44      15942.89       146.00 o
   4  15   5      10673.61      10020.10       110.80 o
   5  15   5         36.66         20.94        22.35 o
   6  15   5        136.46        203.72        28.24 o
   7  15   5        965.65        798.14        46.19 o
   8  15   5        132.19         32.18        45.01 o
   9  15   5       4227.59       4286.15        97.76 o
  10  15   5       4892.72       4582.17       108.08 o
  11  15   5        488.01        500.33        70.06 o
  12  15   5        201.42        102.27        76.14 o
  13  15   5         32.17         27.60        64.25 o
  14  15   5        155.90         99.85        68.09 o
 -15  16   5        220.64        309.73        68.61 o
 -14  16   5         99.08         25.25        52.21 o
 -13  16   5       2205.19       2263.89        93.56 o
 -12  16   5        330.84        291.87        52.90 o
 -11  16   5         64.70        125.60        47.66 o
 -10  16   5       1965.38       1839.24        79.93 o
  -9  16   5       2961.82       2804.32        82.91 o
  -8  16   5       6726.50       6554.20        90.82 o
  -7  16   5       1948.39       1818.69        46.45 o
  -6  16   5      16197.33      15197.06       158.79 o
  -5  16   5       6831.83       7099.26        89.56 o
  -4  16   5       3555.35       3695.84        59.37 o
  -3  16   5        682.55        579.16        27.70 o
  -2  16   5        381.89        518.51        24.69 o
  -1  16   5       1486.53       1524.42        35.71 o
   0  16   5       1001.17        697.17        30.67 o
   1  16   5         37.19        140.97        24.10 o
   2  16   5      11170.84      10940.18       112.66 o
   3  16   5       1850.64       1849.82        38.84 o
   4  16   5        411.83        497.17        27.49 o
   5  16   5        804.98        730.25        36.35 o
   6  16   5        255.99        212.46        37.32 o
   7  16   5       3100.30       2872.64        75.38 o
   8  16   5       2011.25       1822.43        71.62 o
   9  16   5       2551.47       2322.68        87.00 o
  10  16   5       2922.78       2810.47        85.28 o
  11  16   5       1987.75       1761.54        90.11 o
  12  16   5       1583.97       1510.70        84.09 o
  13  16   5        595.80        718.49        67.81 o
  14  16   5        245.21        252.32        84.87 o
 -15  17   5        455.17        520.18        86.73 o
 -14  17   5        209.23        223.50        56.30 o
 -13  17   5       2105.32       2148.25        85.20 o
 -12  17   5        491.97        416.10        52.51 o
 -11  17   5       1045.56       1022.40        69.18 o
 -10  17   5       3235.80       3160.77        94.79 o
  -9  17   5         89.83         95.48        49.36 o
  -8  17   5        613.26        368.32        35.09 o
  -7  17   5       2005.53       1732.73        49.82 o
  -6  17   5        815.19        949.65        39.06 o
  -5  17   5        215.39        368.95        29.63 o
  -4  17   5       4457.96       4615.63        69.25 o
  -3  17   5        225.52        186.43        22.66 o
  -2  17   5       5211.42       4893.31        63.86 o
  -1  17   5      13444.61      12804.13       123.86 o
   0  17   5        450.99        454.16        28.27 o
   1  17   5        514.80        479.28        30.54 o
   2  17   5      13538.06      13790.74       132.42 o
   3  17   5       1831.16       1382.62        39.07 o
   4  17   5       2755.66       2181.75        50.21 o
   5  17   5        364.62        398.49        39.24 o
   6  17   5      10453.50       9630.39       142.24 o
   7  17   5       1637.39       1610.21        65.47 o
   8  17   5         76.94        112.56        41.30 o
   9  17   5       2790.89       2906.52        83.54 o
  10  17   5       1735.53       1893.02        76.29 o
  11  17   5        894.67        938.26        68.99 o
  12  17   5         12.07         16.20        56.89 o
  13  17   5       1343.21       1392.73        76.51 o
  14  17   5        217.38        122.27        73.71 o
 -15  18   5          0.41          0.00       126.33 o
 -14  18   5        256.83        346.20        66.58 o
 -13  18   5        571.26        540.13        61.26 o
 -12  18   5         53.06          5.27        43.85 o
 -11  18   5        274.34        202.18        59.79 o
 -10  18   5        443.82        317.80        50.43 o
  -9  18   5       2352.44       2251.43        83.11 o
  -8  18   5       6934.06       6573.91       128.22 o
  -7  18   5          6.10         49.62        44.32 o
  -6  18   5        179.13        206.17        31.53 o
  -5  18   5       3127.05       2814.78        56.35 o
  -4  18   5      10289.93      10418.38       118.64 o
  -3  18   5       8613.54       7944.80        96.86 o
  -2  18   5        455.17        440.19        25.14 o
  -1  18   5       9828.79       9765.64       102.08 o
   0  18   5       3810.53       3930.54        56.52 o
   1  18   5       1076.28       1010.31        33.49 o
   2  18   5        491.15        531.33        27.88 o
   3  18   5       1521.28       1327.79        47.29 o
   4  18   5        394.84        396.65        38.23 o
   5  18   5       4565.67       4353.04        91.30 o
   6  18   5       3782.75       3688.20        86.42 o
   7  18   5        537.40        469.22        50.00 o
   8  18   5        218.59        231.11        41.23 o
   9  18   5        175.16         59.22        37.70 o
  10  18   5       1677.07       1556.04        70.06 o
  11  18   5         86.30         83.40        43.00 o
  12  18   5       1004.60       1015.99        66.96 o
  13  18   5        248.15        227.98        61.92 o
 -14  19   5       1067.79       1245.57        95.39 o
 -13  19   5          8.34         22.03        53.66 o
 -12  19   5        224.63        129.85        54.53 o
 -11  19   5       1920.65       2142.74       110.05 o
 -10  19   5       6282.59       6472.68       126.14 o
  -9  19   5       4573.89       4999.04       110.84 o
  -8  19   5         22.94         40.13        77.57 o
  -7  19   5       2456.49       2201.27        62.61 o
  -6  19   5        138.58         98.40        32.24 o
  -5  19   5        502.08        550.54        34.40 o
  -4  19   5          0.07         41.76        24.13 o
  -3  19   5        669.63        814.83        36.35 o
  -2  19   5       3095.99       3686.31        67.62 o
  -1  19   5        106.76         81.14        21.23 o
   0  19   5          1.61         30.93        19.28 o
   1  19   5       7424.99       6709.67        79.99 o
   2  19   5      13629.17      13674.92       136.96 o
   3  19   5       1568.79       1487.90        59.95 o
   4  19   5        973.59        941.68        59.54 o
   5  19   5        335.52        292.77        34.72 o
   6  19   5         59.28        206.20        62.81 o
   7  19   5        218.62        131.25        54.80 o
   8  19   5        176.91        109.45        46.21 o
   9  19   5        809.43        629.01        52.45 o
  10  19   5        280.71        307.74        51.42 o
  11  19   5        429.42        419.53        52.85 o
  12  19   5          9.21         70.51        48.28 o
  13  19   5       1409.07       1459.43        86.06 o
 -14  20   5        391.55        457.95        75.42 o
 -13  20   5        193.90        216.33        57.04 o
 -12  20   5        320.17        426.56        62.25 o
 -11  20   5        399.42        251.10        64.05 o
 -10  20   5        487.75        739.27        61.48 o
  -9  20   5        281.66        277.06        45.68 o
  -8  20   5        713.62        545.28        68.02 o
  -7  20   5       1039.21        802.14        60.32 o
  -6  20   5        411.17        434.96        36.09 o
  -5  20   5       2353.39       2255.11        58.17 o
  -4  20   5       2133.76       2249.71        65.62 o
  -3  20   5       2561.07       2630.35        61.33 o
  -2  20   5          0.18         25.58        23.77 o
  -1  20   5         55.72         52.08        22.46 o
   0  20   5       1087.92       1126.69        41.05 o
   1  20   5       5968.35       6088.67        83.79 o
   2  20   5      13715.23      13155.43       142.82 o
   3  20   5         13.02          0.00        28.32 o
   4  20   5        125.20         69.02        36.72 o
   5  20   5       1759.89       1871.65        64.00 o
   6  20   5        111.60        342.47        69.78 o
   7  20   5       2659.55       2578.55        92.87 o
   8  20   5        245.10        214.20        49.27 o
   9  20   5         93.31        152.47        44.18 o
  10  20   5        175.33        117.37        52.80 o
  11  20   5          6.24         39.66        47.79 o
  12  20   5       2521.97       2827.21        96.42 o
  13  20   5       2438.63       2884.25       226.33 o
 -13  21   5        582.98        823.18        97.79 o
 -12  21   5        531.15        477.03        68.12 o
 -11  21   5         76.67        105.77        65.90 o
 -10  21   5       2972.49       3373.79       116.44 o
  -9  21   5       5165.20       5486.90       139.01 o
  -8  21   5        183.18         85.76        37.82 o
  -7  21   5       1179.04       1004.69        60.47 o
  -6  21   5         20.89         30.94        27.77 o
  -5  21   5       2667.30       2470.72        60.09 o
  -4  21   5       3752.55       3656.08        82.73 o
  -3  21   5       3020.67       3121.27        70.50 o
  -2  21   5       1721.14       1579.30        50.25 o
  -1  21   5       9470.55       9311.67       120.73 o
   0  21   5       4334.21       4102.40        67.97 o
   1  21   5        380.68        459.93        33.08 o
   2  21   5       3721.54       3513.81        64.65 o
   3  21   5          6.76          0.00        27.35 o
   4  21   5       1081.55        928.26        54.61 o
   5  21   5         25.32         60.35        33.66 o
   6  21   5       8978.20       8993.00       165.61 o
   7  21   5         43.28          8.43        49.96 o
   8  21   5       1148.27       1118.79        63.42 o
   9  21   5       1158.32       1285.35        79.36 o
  10  21   5        955.31        773.11        73.38 o
  11  21   5         91.86        102.13        56.89 o
  12  21   5         22.69         51.64        62.40 o
 -13  22   5       2213.35       2640.71       121.48 o
 -12  22   5          0.89         86.98        62.71 o
 -11  22   5        229.35        256.69        73.74 o
 -10  22   5      11464.25      11766.26       213.94 o
  -9  22   5       4440.82       4304.66       124.77 o
  -8  22   5        487.13        533.16        58.53 o
  -7  22   5        908.83        876.61        60.70 o
  -6  22   5        862.87        794.14        40.82 o
  -5  22   5       3466.08       3368.71        71.59 o
  -4  22   5          6.06         20.55        37.88 o
  -3  22   5       3918.21       3747.38        76.49 o
  -2  22   5        292.72        209.14        34.11 o
  -1  22   5        127.40        223.48        39.68 o
   0  22   5       1442.04       1344.03        49.42 o
   1  22   5       4567.08       4166.30        91.17 o
   2  22   5       4024.91       4098.06        71.37 o
   3  22   5       1643.81       1641.52        61.02 o
   4  22   5        852.66        861.96        53.57 o
   5  22   5       4956.10       4490.76        96.13 o
   6  22   5       4805.02       4788.77       107.86 o
   7  22   5       1136.12       1038.64        65.16 o
   8  22   5       4071.90       3945.24       102.53 o
   9  22   5        166.67        215.77        73.24 o
  10  22   5         71.52         84.09        60.23 o
  11  22   5         67.01         81.23        53.49 o
  12  22   5         16.80         71.47        54.48 o
 -12  23   5        653.01        707.56        98.85 o
 -11  23   5         18.07          0.00        54.36 o
 -10  23   5          5.31        264.59        67.49 o
  -9  23   5        568.65        644.87        66.05 o
  -8  23   5          9.04         23.82        45.27 o
  -7  23   5        279.03        301.63        49.88 o
  -6  23   5         74.46         74.46        33.10 o
  -5  23   5        592.36        608.22        48.66 o
  -4  23   5       3090.92       3096.36        70.56 o
  -3  23   5        325.97        322.42        48.54 o
  -2  23   5       1090.41        942.12        86.51 o
  -1  23   5        167.27        194.85        39.41 o
   0  23   5       1761.60       1655.43        58.91 o
   1  23   5         66.25         63.54        33.33 o
   2  23   5        556.83        393.25        35.54 o
   3  23   5       3529.66       3254.85        79.83 o
   4  23   5        691.13        561.44        45.53 o
   5  23   5        190.51        223.53        41.15 o
   6  23   5       2178.43       2026.04        71.96 o
   7  23   5        145.49         86.91        38.88 o
   8  23   5         68.75         75.66        64.30 o
   9  23   5         42.76        113.93        76.19 o
  10  23   5        493.30        419.69        74.68 o
  11  23   5        493.82        633.28        78.45 o
 -12  24   5          5.34          0.00        69.83 o
 -11  24   5         99.55         51.20        60.52 o
 -10  24   5        806.62        714.05        73.57 o
  -9  24   5       1794.98       1858.02        90.88 o
  -8  24   5        416.96        367.88        62.91 o
  -7  24   5         37.04         20.67        41.96 o
  -6  24   5       1197.61       1108.28        66.80 o
  -5  24   5       2324.27       1954.71        66.90 o
  -4  24   5       1351.89       1370.43        56.19 o
  -3  24   5         29.73          0.00        59.31 o
  -2  24   5       1307.78       1152.58        74.79 o
  -1  24   5       1239.61       1117.49        55.88 o
   0  24   5        845.76        811.87        44.33 o
   1  24   5        729.69        692.42        49.94 o
   2  24   5       3354.35       3493.95        79.18 o
   3  24   5       2826.98       2772.19        78.10 o
   4  24   5         26.83          6.90        35.49 o
   5  24   5        205.12        144.49        41.54 o
   6  24   5       2519.91       2548.99        79.37 o
   7  24   5       3416.89       3317.89        91.36 o
   8  24   5          0.99          0.00        41.45 o
   9  24   5        642.27        626.61        77.98 o
  10  24   5          5.80         22.58        52.61 o
  11  24   5         26.45         52.47        63.32 o
 -11  25   5          5.88         48.76        58.54 o
 -10  25   5       1249.86       1582.78        93.15 o
  -9  25   5        892.26        818.80        83.29 o
  -8  25   5        351.62        236.29        63.08 o
  -7  25   5        831.94        712.08        66.32 o
  -6  25   5        982.96       1088.82        84.12 o
  -5  25   5         97.61         87.62        44.52 o
  -4  25   5       1004.57        961.28        56.16 o
  -3  25   5        758.97        873.48        45.09 o
  -2  25   5        180.11        165.76        43.16 o
  -1  25   5         12.61         34.67        32.36 o
   0  25   5        109.08         92.55        37.14 o
   1  25   5         40.33         48.52        35.46 o
   2  25   5       1070.82       1278.04       109.89 o
   3  25   5         33.61         78.94        36.02 o
   4  25   5       2447.61       2523.83        79.56 o
   5  25   5        360.48        313.97        55.21 o
   6  25   5         27.96          2.12        41.03 o
   7  25   5        690.35        768.09        61.49 o
   8  25   5        551.48        425.09        59.54 o
   9  25   5         75.64         15.34        50.18 o
  10  25   5        141.41        135.24        52.98 o
 -11  26   5        427.18        416.92        73.97 o
 -10  26   5        312.84        242.15        66.96 o
  -9  26   5        273.92        181.12        86.25 o
  -8  26   5        153.35        163.28        61.54 o
  -7  26   5       1598.05       1662.29        86.60 o
  -6  26   5       1986.61       2083.28       104.70 o
  -5  26   5        154.04        123.43        47.68 o
  -4  26   5         42.77          0.00        39.16 o
  -3  26   5        478.58        546.41        43.95 o
  -2  26   5        578.26        599.92        47.26 o
  -1  26   5         23.39          0.00        35.35 o
   0  26   5       2142.90       2224.24        65.48 o
   1  26   5        126.10        116.45        38.07 o
   2  26   5         46.81         59.76        80.60 o
   3  26   5         16.33         17.45        37.96 o
   4  26   5        105.89         98.98        55.15 o
   5  26   5          2.02          0.00        81.93 o
   6  26   5          4.07         12.51        42.99 o
   7  26   5        117.83         31.86        44.43 o
   8  26   5        487.30        470.58        57.41 o
   9  26   5        644.85        578.07        66.19 o
 -10  27   5        358.08        185.67        66.64 o
  -9  27   5        527.53        574.37        94.94 o
  -8  27   5          7.51         18.05        82.39 o
  -7  27   5        279.04        344.23        76.46 o
  -6  27   5       1686.68       2124.65       125.50 o
  -5  27   5        280.13        237.91        62.10 o
  -4  27   5        261.38        224.28        46.84 o
  -3  27   5       1016.73       1022.27        54.04 o
  -2  27   5        917.01        880.67        51.89 o
  -1  27   5         43.12         22.87        38.58 o
   0  27   5        472.89        569.45        52.04 o
   1  27   5       1215.50       1130.11        74.92 o
   2  27   5       9350.05       9599.52       170.56 o
   3  27   5       3524.46       4074.60       145.92 o
   4  27   5        185.03        280.09        75.11 o
   5  27   5         93.33         29.58        62.93 o
   6  27   5       1613.24       1456.78        85.39 o
   7  27   5          0.12          0.00        78.31 o
   8  27   5        121.57         76.20        40.70 o
   9  27   5          2.09          0.00        34.23 o
  -9  28   5        110.99        138.27        91.91 o
  -8  28   5       1130.68       1241.25        99.25 o
  -7  28   5         90.14        169.66       134.52 o
  -6  28   5        226.53        250.30        66.71 o
  -5  28   5        370.92        357.72        63.66 o
  -4  28   5       4836.78       5305.51       104.83 o
  -3  28   5       4671.07       4956.92        98.14 o
  -2  28   5          1.89          6.36        36.44 o
  -1  28   5        636.84        542.91        51.76 o
   0  28   5        536.22        470.14        54.75 o
   1  28   5       1395.03       1398.77       133.10 o
   2  28   5       1052.20       1114.23       101.63 o
   3  28   5        170.99        383.73       114.77 o
   4  28   5        217.72        362.95       190.18 o
   5  28   5        684.96        820.88       101.12 o
   6  28   5        193.44        141.63        90.64 o
   7  28   5        690.51        594.14       106.29 o
   8  28   5         44.22         57.35        61.86 o
  -8  29   5        184.52        227.02        97.00 o
  -7  29   5       1581.28       2360.27       185.23 o
  -6  29   5          9.63         66.88        74.27 o
  -5  29   5        889.24       1084.69        75.54 o
  -4  29   5        205.47        207.21        60.07 o
  -3  29   5         26.72         97.09        48.57 o
  -2  29   5        136.31         66.19        42.49 o
  -1  29   5       1011.19        839.94        59.72 o
   0  29   5       1599.22       1537.01        82.56 o
   1  29   5        964.37        950.16        78.54 o
   2  29   5       1466.51       1605.21       119.07 o
   3  29   5         33.09          0.00       130.05 o
   4  29   5        306.95        801.87       200.86 o
   5  29   5        329.99        207.18        96.26 o
   6  29   5         14.42          0.00        97.27 o
   7  29   5          4.63          0.00        96.53 o
  -7  30   5         13.31        101.37        64.62 o
  -6  30   5        551.52        656.95        78.04 o
  -5  30   5       3509.70       4139.10       144.82 o
  -4  30   5       2213.45       2651.40       102.13 o
  -3  30   5        108.54        167.49        52.74 o
  -2  30   5         19.71         15.06        42.59 o
  -1  30   5         38.79         65.65        47.00 o
   0  30   5        860.43        691.12        95.85 o
   1  30   5       3380.88       3563.72       134.55 o
   2  30   5        384.63        507.81        93.73 o
   3  30   5        371.85        329.81       110.05 o
   4  30   5        199.79        473.35       118.09 o
   5  30   5         33.40         51.68        73.85 o
   6  30   5        405.06        268.83       116.30 o
  -6  31   5          0.00         34.41        57.40 o
  -5  31   5       1127.86       1440.03       104.42 o
  -4  31   5         95.63        229.57        80.82 o
  -3  31   5        129.34        136.54        60.93 o
  -2  31   5        947.52       1128.42        76.31 o
  -1  31   5        875.02        966.80        88.85 o
   0  31   5       1625.94       1698.48       106.18 o
   1  31   5        291.96        358.91        77.49 o
   2  31   5        139.11        151.32        82.85 o
   3  31   5        914.05        809.34        80.96 o
   4  31   5       2212.57       2345.84       120.30 o
  -4  32   5          0.84         56.13        65.29 o
  -3  32   5       1029.92       1143.26        95.81 o
  -2  32   5        656.47        789.53        86.26 o
  -1  32   5          2.24         49.83       108.10 o
   0  32   5        477.50        631.73        96.99 o
   1  32   5        328.22        295.09        88.12 o
   2  32   5        205.95        201.46        69.96 o
   3  32   5        253.94        324.12       143.44 o
 -17   0   6        195.50        137.65       113.40 o
 -16   0   6       4925.47       5390.22       282.21 o
 -15   0   6       3264.14       3589.93       227.71 o
 -14   0   6       2799.43       2760.54       121.98 o
 -13   0   6       4949.86       4998.88       125.39 o
 -12   0   6        612.50        552.13        60.01 o
 -11   0   6       8223.25       7789.14       196.60 o
 -10   0   6      10789.49      10582.14       261.49 o
  -9   0   6       1386.65       1319.24        51.44 o
  -8   0   6      24913.95      22760.33       282.07 o
  -7   0   6      10090.84      11081.61       151.64 o
  -6   0   6       5719.87       6063.55        93.56 o
  -5   0   6      18892.63      19626.39       234.98 o
  -4   0   6       2013.76       2304.69        43.47 o
  -3   0   6       2882.33       2442.42        42.78 o
  -2   0   6       6280.31       7742.59        98.34 o
  -1   0   6      10868.47       8327.25       103.45 o
   0   0   6      29639.97      28667.89       322.04 o
   1   0   6      46410.68      51829.86       571.44 o
   2   0   6      15802.05      16753.62       202.62 o
   3   0   6      22492.36      23519.84       273.74 o
   4   0   6     109660.50     113241.88      1241.50 o
   5   0   6        214.75        578.92        30.65 o
   6   0   6       4080.01       4391.84        72.49 o
   7   0   6         87.33         59.47        19.09 o
   8   0   6        103.14         76.28        20.45 o
   9   0   6        394.25        355.18        56.49 o
  10   0   6       2404.04       2398.63       111.15 o
  11   0   6       8755.38       8742.09       229.77 o
  12   0   6      16929.59      17719.61       373.63 o
  13   0   6       6072.10       6633.17       236.92 o
  15   0   6         89.27          0.00       187.51 o
  16   0   6         43.25         10.58       125.90 o
 -17   1   6        334.60        325.13       119.01 o
 -16   1   6        223.90        334.10        86.90 o
 -15   1   6        944.26       1050.78       108.79 o
 -14   1   6       2359.07       2499.14        87.46 o
 -13   1   6         59.95         12.76        32.35 o
 -12   1   6       1042.37       1036.53        45.82 o
 -11   1   6       1688.23       1749.25        70.72 o
 -10   1   6        878.23        828.26        40.38 o
  -9   1   6       7040.54       6654.75        84.40 o
  -8   1   6       1740.53       1700.17        37.68 o
  -7   1   6       2914.23       3826.32        50.71 o
  -6   1   6       7826.95       7805.89        78.94 o
  -5   1   6         58.17         78.78        11.31 o
  -4   1   6      11468.17      10518.93        94.37 o
  -3   1   6       8851.29       7445.41        69.03 o
  -2   1   6      18981.68      26379.90       211.42 o
  -1   1   6       1221.73       2122.90        25.68 o
   0   1   6      14531.53      15883.74       145.47 o
   1   1   6        764.32        731.87        17.70 o
   2   1   6        635.74        356.35        12.66 o
   3   1   6      12411.61      10507.80        98.97 o
   4   1   6       6337.94       6616.22        74.64 o
   5   1   6      22464.48      22297.67       186.00 o
   6   1   6        571.05        490.68        18.56 o
   7   1   6       1490.05       1977.76        33.37 o
   8   1   6       4231.02       4625.64        55.95 o
   9   1   6       1790.80       1917.49        67.40 o
  10   1   6       3696.97       3702.79        91.40 o
  11   1   6        135.99         80.94        45.24 o
  12   1   6        120.84        122.49        48.31 o
  13   1   6       3999.68       4227.12       128.37 o
  14   1   6        646.39        470.74       100.67 o
  15   1   6        648.98        601.24        93.33 o
  16   1   6        905.52        688.26       113.72 o
 -17   2   6         35.78          9.69        78.11 o
 -16   2   6       2189.70       2494.58       148.19 o
 -15   2   6        872.74        790.12        88.12 o
 -14   2   6         73.29          0.00        45.91 o
 -13   2   6       2079.37       1872.97        68.11 o
 -12   2   6       2055.55       2062.06        58.27 o
 -11   2   6      32259.10      32480.66       359.16 o
 -10   2   6       5602.35       5323.46        79.15 o
  -9   2   6       6485.23       5264.71        73.74 o
  -8   2   6        736.20        569.65        32.05 o
  -7   2   6       3002.22       2847.66        42.19 o
  -6   2   6        480.92        596.02        21.53 o
  -5   2   6       9391.39      11363.75       106.14 o
  -4   2   6      23121.07      24308.83       200.24 o
  -3   2   6       1456.69        868.32        18.38 o
  -2   2   6       1189.53        655.46        15.08 o
  -1   2   6      18398.91      23414.03       188.10 o
   0   2   6       7255.88       7039.35        64.35 o
   1   2   6      85692.31      88201.41       681.47 o
   2   2   6      13656.18      13925.35       117.35 o
   3   2   6       7277.45       6090.19        62.15 o
   4   2   6       3594.06       2798.43        43.53 o
   5   2   6        691.49        622.81        20.45 o
   6   2   6        805.11        868.78        22.61 o
   7   2   6      15131.96      15184.61       136.28 o
   8   2   6        387.13        629.68        29.55 o
   9   2   6         41.88         82.54        28.30 o
  10   2   6        333.94        518.61        50.25 o
  11   2   6        161.41        106.07        46.48 o
  12   2   6       6607.57       6963.65       144.59 o
  13   2   6       1963.47       2123.32        99.01 o
  14   2   6       1537.06       1383.89        98.06 o
  15   2   6        208.04        214.08        84.06 o
  16   2   6         43.81         11.16        74.88 o
 -17   3   6         38.09          0.00       109.75 o
 -16   3   6        697.09        514.70       152.73 o
 -15   3   6       4372.76       4759.30       149.89 o
 -14   3   6        353.06        300.34        58.20 o
 -13   3   6          8.34          0.00        55.57 o
 -12   3   6       1796.39       1854.98        60.71 o
 -11   3   6        524.49        420.86        34.49 o
 -10   3   6        989.15       1127.17        42.20 o
  -9   3   6          6.83         24.27        18.29 o
  -8   3   6       8475.83       8826.20       100.94 o
  -7   3   6       1916.68       1700.70        33.93 o
  -6   3   6       1704.25       1839.91        35.01 o
  -5   3   6       4202.92       4073.57        47.56 o
  -4   3   6      21390.13      25252.65       225.83 o
  -3   3   6       7385.66       8517.86        77.54 o
  -2   3   6       2013.97       3836.70        42.66 o
  -1   3   6       2445.06       1756.30        26.53 o
   0   3   6       1182.73       1927.98        26.03 o
   1   3   6       1650.51       1581.75        24.21 o
   2   3   6        208.38        200.55        10.89 o
   3   3   6        517.18        651.45        16.52 o
   4   3   6       1776.04       1935.93        28.11 o
   5   3   6       2035.53       1849.04        32.42 o
   6   3   6        500.89        235.51        17.91 o
   7   3   6       7654.01       7895.43        89.85 o
   8   3   6       9748.83      10327.08       123.97 o
   9   3   6        247.27        164.89        45.62 o
  10   3   6       2909.64       2721.30        86.08 o
  11   3   6        118.16         13.80        42.47 o
  12   3   6         51.00         19.41        43.91 o
  13   3   6        763.51        801.42        71.70 o
  14   3   6       1419.02       1253.66        78.21 o
  15   3   6       1511.21       1422.10       109.52 o
  16   3   6          1.74         54.89        66.63 o
 -17   4   6          9.72          0.00       194.87 o
 -16   4   6         33.01        108.39       202.24 o
 -15   4   6        899.52       1117.31        80.11 o
 -14   4   6       1217.87       1095.31        63.67 o
 -13   4   6        692.00        545.22        63.06 o
 -12   4   6       3020.44       2856.22        77.01 o
 -11   4   6       6938.91       7249.62        94.08 o
 -10   4   6       4889.40       4310.56        67.53 o
  -9   4   6       3480.38       3220.48        53.31 o
  -8   4   6       1601.72       1452.81        35.13 o
  -7   4   6       6025.66       5076.57        63.46 o
  -6   4   6       1667.01       1664.33        46.05 o
  -5   4   6        418.35        392.23        17.82 o
  -4   4   6       4621.46       5498.11        60.81 o
  -3   4   6       4473.11       5149.44        52.14 o
  -2   4   6        221.23         59.31         6.99 o
  -1   4   6       2986.94       3459.31        53.84 o
   0   4   6      37605.58      40645.54       320.13 o
   1   4   6       7114.12       7340.28        71.49 o
   2   4   6       1142.86       1326.10        21.26 o
   3   4   6       1790.60       1221.70        21.21 o
   4   4   6      15643.55      14783.94       137.45 o
   5   4   6        783.64       1481.85        34.68 o
   6   4   6      10374.94      10216.45       138.07 o
   7   4   6      19007.34      19202.71       200.74 o
   8   4   6       3130.61       3174.29        71.84 o
   9   4   6        755.63        767.05        51.14 o
  10   4   6        202.22        176.34        32.47 o
  11   4   6       1969.33       1973.62        87.00 o
  12   4   6         10.96         53.27        52.14 o
  13   4   6        282.36        256.79        51.54 o
  14   4   6       1999.83       2185.07        94.09 o
  15   4   6        350.53        288.43        71.55 o
  16   4   6       1899.08       1936.56       122.30 o
 -17   5   6        237.68        241.64       198.72 o
 -16   5   6       1951.16       2258.62       213.73 o
 -15   5   6       4248.63       4345.94       123.68 o
 -14   5   6       2182.65       2410.59        78.03 o
 -13   5   6        150.55        188.97        52.63 o
 -12   5   6        404.47        299.27        47.71 o
 -11   5   6        721.90        671.87        34.90 o
 -10   5   6        651.35        750.46        31.99 o
  -9   5   6         36.00        115.79        20.70 o
  -8   5   6         21.71         57.29        18.22 o
  -7   5   6       5251.79       5689.43        74.49 o
  -6   5   6        223.31         41.72        23.61 o
  -5   5   6      97473.02      99390.51       827.98 o
  -4   5   6      84458.47      88421.16       797.43 o
  -3   5   6      96244.69     100221.70       780.15 o
  -2   5   6       6585.86       6918.07        75.43 o
  -1   5   6        814.28        451.11        19.04 o
   0   5   6       2626.37       3107.79        34.96 o
   1   5   6       2510.44       3088.26        35.31 o
   2   5   6         11.31         16.65         8.41 o
   3   5   6        127.86        347.69        14.68 o
   4   5   6       9010.07       8806.70       100.31 o
   5   5   6       6816.79       8743.00       102.23 o
   6   5   6      12765.04      12582.69       140.79 o
   7   5   6      17583.25      17293.45       184.55 o
   8   5   6       6586.29       6865.18       108.98 o
   9   5   6       5663.17       5472.98        98.25 o
  10   5   6       1688.74       1796.37        54.34 o
  11   5   6        380.29        105.60        90.68 o
  12   5   6       6288.59       6085.84       136.28 o
  13   5   6       5161.42       5087.58       129.33 o
  14   5   6        151.05         59.48        64.18 o
  15   5   6         40.67         46.25        63.57 o
  16   5   6       2653.83       2835.38       138.15 o
 -17   6   6        224.17          0.00       126.40 o
 -16   6   6        764.15        890.19       105.67 o
 -15   6   6         23.29         16.23        61.32 o
 -14   6   6        100.89         54.92        49.11 o
 -13   6   6       1243.07       1184.20        60.50 o
 -12   6   6       6415.94       6547.98       102.58 o
 -11   6   6       2206.29       1862.96        51.83 o
 -10   6   6       1085.41       1269.73        38.19 o
  -9   6   6       4413.55       4451.27        66.84 o
  -8   6   6       2394.44       2216.02        43.31 o
  -7   6   6       2357.90       2060.27        37.43 o
  -6   6   6       5793.98       5867.80        69.72 o
  -5   6   6      22024.32      24124.01       219.30 o
  -4   6   6        681.43        712.22        22.14 o
  -3   6   6      16730.49      17373.22       161.85 o
  -2   6   6      37766.84      41497.06       395.40 o
  -1   6   6       7728.56       9293.45        88.98 o
   0   6   6       3485.10       3126.28        38.87 o
   1   6   6       4062.91       3568.54        42.91 o
   2   6   6      26960.13      26782.85       233.86 o
   3   6   6        763.35        928.80        22.80 o
   4   6   6      29610.13      31216.89       299.57 o
   5   6   6       3288.23       3375.55        57.15 o
   6   6   6       2240.96       2042.39        45.00 o
   7   6   6      16236.87      14865.14       166.53 o
   8   6   6        225.32        301.57        40.32 o
   9   6   6       1303.50       1305.59        49.14 o
  10   6   6       5633.58       5816.43        95.15 o
  11   6   6       1015.99        800.72        71.70 o
  12   6   6       7438.79       7707.89       159.64 o
  13   6   6        772.03        767.06        86.75 o
  14   6   6        204.15        110.88        62.19 o
  15   6   6          4.17         26.39        65.65 o
  16   6   6        373.69        364.61       101.18 o
 -17   7   6       1012.78        976.92        94.07 o
 -16   7   6        936.46        880.91        94.58 o
 -15   7   6       1089.91       1141.56        75.16 o
 -14   7   6        397.20        443.32        59.90 o
 -13   7   6       9055.17       9681.96       155.28 o
 -12   7   6       5543.74       5635.19        93.34 o
 -11   7   6        746.98        800.89        41.11 o
 -10   7   6       1688.02       1926.47        52.14 o
  -9   7   6       5105.54       4933.91        70.59 o
  -8   7   6         16.50         15.96        18.45 o
  -7   7   6        214.97        259.42        17.72 o
  -6   7   6      16320.04      15830.98       150.06 o
  -5   7   6       4759.71       4121.91        55.30 o
  -4   7   6     142138.34     152853.22      1263.05 o
  -3   7   6      19267.09      21240.87       188.95 o
  -2   7   6      97750.36     108951.13       976.10 o
  -1   7   6       1104.91       1412.21        24.71 o
   0   7   6        518.44        355.28        20.74 o
   1   7   6       5825.45       5799.40        66.50 o
   2   7   6      10175.84       9935.62        98.54 o
   3   7   6       4436.26       3483.21        45.62 o
   4   7   6       8717.09       8819.66       102.19 o
   5   7   6      22308.04      20893.07       215.25 o
   6   7   6       1392.61       1347.66        41.29 o
   7   7   6       3618.78       3763.95        73.22 o
   8   7   6        144.74        344.29        31.26 o
   9   7   6       1469.53       1562.45        51.77 o
  10   7   6         60.98         86.79        32.27 o
  11   7   6        409.13        367.14        56.84 o
  12   7   6        319.66        362.66        69.34 o
  13   7   6        639.25        536.83        70.10 o
  14   7   6          5.30          0.00        81.49 o
  15   7   6         96.13        103.14        90.90 o
 -17   8   6         25.99          0.00        68.53 o
 -16   8   6        322.49        353.11        63.06 o
 -15   8   6       3098.25       3126.61        93.34 o
 -14   8   6        750.74        654.24        54.67 o
 -13   8   6        296.63        408.92        51.99 o
 -12   8   6        912.49        734.26        55.21 o
 -11   8   6       2060.06       1989.25        55.88 o
 -10   8   6       2584.37       2673.15        70.27 o
  -9   8   6       2033.42       1817.22        48.84 o
  -8   8   6        750.77        556.54        29.54 o
  -7   8   6        697.54        506.61        21.76 o
  -6   8   6        267.97        161.13        13.41 o
  -5   8   6      11003.83      10437.48       104.18 o
  -4   8   6      23994.29      23185.29       207.26 o
  -3   8   6       8281.55       8454.04        85.52 o
  -2   8   6      26972.40      27670.15       241.59 o
  -1   8   6        792.44       1280.01        24.53 o
   0   8   6      16687.90      15039.00       145.63 o
   1   8   6      19953.07      22222.65       199.13 o
   2   8   6       2172.70       2319.22        37.77 o
   3   8   6        969.54       1017.97        26.10 o
   4   8   6       8527.44      10295.22       126.94 o
   5   8   6       5222.11       5026.36        73.71 o
   6   8   6       3283.09       2980.45        56.15 o
   7   8   6       1559.27       1646.89        52.14 o
   8   8   6       5931.94       6045.12        89.06 o
   9   8   6      13449.53      14116.08       166.37 o
  10   8   6         81.71        129.05        29.84 o
  11   8   6         94.95         78.60        45.96 o
  12   8   6        109.18         50.70        65.77 o
  13   8   6       2135.87       1938.08       110.98 o
  14   8   6        333.78        375.98        96.00 o
  15   8   6        903.35        990.47       126.05 o
 -17   9   6        172.28         97.75        72.44 o
 -16   9   6        157.10        168.62        50.21 o
 -15   9   6         72.32         84.54        45.63 o
 -14   9   6       1943.96       2004.09        78.07 o
 -13   9   6       3915.90       3933.95        97.11 o
 -12   9   6       1504.52       1348.40        71.09 o
 -11   9   6        459.26        472.73        44.17 o
 -10   9   6       1066.96        883.99        40.35 o
  -9   9   6         41.26          0.00        26.42 o
  -8   9   6          5.47         48.41        21.13 o
  -7   9   6       1370.92       1572.03        49.30 o
  -6   9   6       3606.89       3521.01        56.63 o
  -5   9   6      16313.89      16480.53       169.46 o
  -4   9   6       1566.18       1609.78        28.16 o
  -3   9   6      53342.08      56343.94       476.98 o
  -2   9   6      81411.82      88421.57       737.13 o
  -1   9   6      26210.92      26857.95       235.85 o
   0   9   6      12931.67      12290.74       117.50 o
   1   9   6       5750.98       5643.41        59.16 o
   2   9   6       2192.39       3407.51        46.84 o
   3   9   6       1509.37       1721.47        33.28 o
   4   9   6       5416.99       4951.06        63.82 o
   5   9   6         13.26         63.71        20.70 o
   6   9   6       5669.31       5327.88        80.59 o
   7   9   6       3061.28       2728.64        58.76 o
   8   9   6          1.06         32.30        23.31 o
   9   9   6       5395.27       5496.20        89.91 o
  10   9   6        716.91        615.21        39.76 o
  11   9   6        380.97        279.03        36.29 o
  12   9   6          9.33         23.60        41.67 o
  13   9   6        329.37        225.00        88.29 o
  14   9   6        815.70        734.06       111.01 o
  15   9   6       2012.21       2067.09       156.57 o
 -17  10   6        187.36        191.46       110.45 o
 -16  10   6       2258.57       2221.73        88.48 o
 -15  10   6       3298.39       3622.43       102.26 o
 -14  10   6       6318.56       6518.63       131.64 o
 -13  10   6       5484.10       5606.75       113.97 o
 -12  10   6       2248.22       2100.77        84.50 o
 -11  10   6       1536.83       1262.79        77.55 o
 -10  10   6       2225.58       2090.55        55.96 o
  -9  10   6        849.15        863.90        42.20 o
  -8  10   6       4249.23       4247.98        85.73 o
  -7  10   6        154.48        146.33        32.17 o
  -6  10   6       2537.10       2805.24        51.27 o
  -5  10   6        540.17        348.04        21.89 o
  -4  10   6       4670.25       3849.58        48.59 o
  -3  10   6      20008.76      18625.46       170.84 o
  -2  10   6      16859.87      14980.57       150.99 o
  -1  10   6       5267.52       5244.13        60.50 o
   0  10   6       9321.87       8503.34        81.96 o
   1  10   6      17052.30      16208.48       143.33 o
   2  10   6      14493.84      13763.62       123.95 o
   3  10   6        215.93        333.91        20.87 o
   4  10   6        198.74        235.57        14.35 o
   5  10   6       2789.50       2801.75        53.31 o
   6  10   6       1063.81       1257.01        48.36 o
   7  10   6       2338.07       2090.46        51.16 o
   8  10   6        204.75        230.21        28.19 o
   9  10   6       3258.14       3079.53        66.85 o
  10  10   6        362.00        236.32        32.77 o
  11  10   6        242.28        333.24        45.03 o
  12  10   6        898.35        911.62        69.37 o
  13  10   6       1617.24       1566.35       115.11 o
  14  10   6         94.95          0.00        82.34 o
  15  10   6        292.33        243.05        93.98 o
 -16  11   6        334.26        363.93        60.21 o
 -15  11   6        181.41         99.36        58.71 o
 -14  11   6        980.38       1115.60        73.03 o
 -13  11   6         99.70        229.13        45.40 o
 -12  11   6         33.63         71.36        42.74 o
 -11  11   6         13.79          0.00        48.58 o
 -10  11   6       3879.54       3684.35        78.50 o
  -9  11   6       1031.43        937.50        43.38 o
  -8  11   6         24.74         69.60        23.78 o
  -7  11   6       1060.38       1210.85        40.85 o
  -6  11   6        457.00        469.28        24.54 o
  -5  11   6       6287.86       6351.39        78.53 o
  -4  11   6      19059.54      19836.82       199.10 o
  -3  11   6        425.45        628.10        22.39 o
  -2  11   6       1077.60       1109.44        26.09 o
  -1  11   6         71.53         66.14        13.36 o
   0  11   6       3933.72       4092.35        49.19 o
   1  11   6       3157.89       3576.45        45.95 o
   2  11   6       5211.31       6560.82        70.92 o
   3  11   6       7249.06       7795.16        84.63 o
   4  11   6       4915.18       5053.12        56.88 o
   5  11   6       1238.02       1397.58        44.63 o
   6  11   6       2833.48       2707.22        68.01 o
   7  11   6        350.35        346.82        34.57 o
   8  11   6       1626.38       1667.57        58.13 o
   9  11   6       1168.12       1191.63        47.82 o
  10  11   6         94.34         36.64        40.67 o
  11  11   6       2672.71       2665.05        81.29 o
  12  11   6        196.46        172.95        47.77 o
  13  11   6       2390.14       2267.59       126.86 o
  14  11   6          0.98         23.91        79.49 o
  15  11   6        297.27        485.57       101.30 o
 -16  12   6        479.33        451.18        75.00 o
 -15  12   6          4.01          0.00        64.11 o
 -14  12   6        229.29        234.45        55.65 o
 -13  12   6       3618.49       4212.36       106.28 o
 -12  12   6         78.33         52.86        38.02 o
 -11  12   6       3656.49       3371.66        84.22 o
 -10  12   6         11.05         13.14        28.79 o
  -9  12   6       4950.48       4621.94        78.49 o
  -8  12   6          1.20         11.20        24.00 o
  -7  12   6       2409.87       2379.82        55.42 o
  -6  12   6       5475.39       5206.92        70.94 o
  -5  12   6       3965.82       3794.44        60.89 o
  -4  12   6       7399.09       7394.24       101.34 o
  -3  12   6       7251.45       7985.88        86.57 o
  -2  12   6       2777.83       1920.20        37.81 o
  -1  12   6       3025.16       3824.31        48.39 o
   0  12   6       1635.41       1863.46        35.21 o
   1  12   6        390.92        321.90        22.11 o
   2  12   6        555.55        813.69        23.46 o
   3  12   6       4506.02       3594.33        47.25 o
   4  12   6        827.58        598.09        20.59 o
   5  12   6       3515.35       3390.18        62.30 o
   6  12   6       2211.76       2033.70        54.71 o
   7  12   6          2.11         55.77        28.98 o
   8  12   6       2408.09       2339.89        72.91 o
   9  12   6         25.24          0.00        29.73 o
  10  12   6       8931.11       8960.77       145.75 o
  11  12   6        231.39        133.52        42.74 o
  12  12   6       2580.98       2292.31        79.91 o
  13  12   6         99.94         36.25        69.91 o
  14  12   6       3173.10       3461.93       152.00 o
  15  12   6        581.52        439.08        80.24 o
 -16  13   6       1784.88       1960.53       114.40 o
 -15  13   6         50.54         63.65        58.04 o
 -14  13   6       1694.86       1891.80        89.44 o
 -13  13   6        366.44        189.44        54.92 o
 -12  13   6        140.46         74.83        46.41 o
 -11  13   6       6027.71       5981.31       112.50 o
 -10  13   6       2931.61       2789.91        65.63 o
  -9  13   6        358.43        348.92        28.49 o
  -8  13   6        386.06        539.07        30.75 o
  -7  13   6       2795.53       2533.12        49.59 o
  -6  13   6        538.34        593.16        30.91 o
  -5  13   6       3093.15       2964.10        53.30 o
  -4  13   6       4704.32       4608.14        71.02 o
  -3  13   6       1722.78       1576.35        41.53 o
  -2  13   6         80.83         29.52        17.12 o
  -1  13   6      34988.99      31860.78       264.23 o
   0  13   6      18136.36      16374.00       146.29 o
   1  13   6       2269.90       2290.68        37.77 o
   2  13   6       1896.58       1529.64        31.12 o
   3  13   6       6351.97       5868.00        65.59 o
   4  13   6          7.21         64.19        14.50 o
   5  13   6        136.41        150.70        23.26 o
   6  13   6       1142.88        987.75        45.41 o
   7  13   6       2824.10       3184.88        74.64 o
   8  13   6       5676.05       5766.29       114.50 o
   9  13   6         98.46         76.96        65.22 o
  10  13   6       1157.91       1121.55        70.18 o
  11  13   6        275.27        285.06        49.52 o
  12  13   6         23.97          8.48        51.00 o
  13  13   6        373.26        296.95        58.11 o
  14  13   6        785.62        673.28        92.29 o
 -16  14   6        343.00        285.47        96.43 o
 -15  14   6        508.31        371.64        76.95 o
 -14  14   6       3967.70       4466.07       121.60 o
 -13  14   6        751.54        860.54        91.06 o
 -12  14   6          1.78         15.97        45.28 o
 -11  14   6       2050.02       1922.56        70.49 o
 -10  14   6        606.00        673.28        45.94 o
  -9  14   6       4782.29       5018.46        77.04 o
  -8  14   6       1120.50       1174.86        40.38 o
  -7  14   6       7777.02       7386.98        92.91 o
  -6  14   6       8731.05       8241.62       100.04 o
  -5  14   6        485.48        402.83        33.97 o
  -4  14   6       2223.73       2233.38        43.79 o
  -3  14   6      15324.60      14597.16       139.58 o
  -2  14   6          4.77          0.00        38.83 o
  -1  14   6      18008.06      17240.40       164.52 o
   0  14   6       1944.25       2395.60        39.16 o
   1  14   6       2422.87       2638.48        41.76 o
   2  14   6      14466.02      14164.06       131.10 o
   3  14   6      12643.99      12307.49       117.34 o
   4  14   6        736.39        625.16        27.01 o
   5  14   6       4009.92       3737.35        66.73 o
   6  14   6       2671.54       2366.39        60.31 o
   7  14   6       1842.10       1895.86        63.90 o
   8  14   6        727.58        918.64        69.15 o
   9  14   6         58.90         32.23       106.46 o
  10  14   6        878.77        856.61        62.62 o
  11  14   6         40.40          0.00        45.36 o
  12  14   6        592.41        513.50        81.92 o
  13  14   6       1350.82       1497.13        93.18 o
  14  14   6        487.31        532.79        82.39 o
 -15  15   6          0.39          0.00        96.22 o
 -14  15   6       1425.57       1378.24        79.55 o
 -13  15   6       4815.04       4640.84       124.37 o
 -12  15   6       4146.50       3994.84       119.21 o
 -11  15   6         16.49         10.80        37.38 o
 -10  15   6        853.84        678.45        48.18 o
  -9  15   6        857.26        723.12        42.41 o
  -8  15   6       2347.58       1986.71        48.85 o
  -7  15   6       1287.13       1151.85        39.85 o
  -6  15   6        294.77        316.65        27.33 o
  -5  15   6       4640.99       5301.56        74.50 o
  -4  15   6       6113.74       5764.02        76.26 o
  -3  15   6       6565.07       6143.40        77.23 o
  -2  15   6        167.33        160.81        36.33 o
  -1  15   6       4621.28       4999.36        65.42 o
   0  15   6       2706.20       2408.41        41.47 o
   1  15   6         13.45         32.52        14.96 o
   2  15   6       5526.80       5787.51        68.21 o
   3  15   6       8067.97       7285.36        80.17 o
   4  15   6       4025.01       4127.77        69.77 o
   5  15   6          0.33          7.18        21.78 o
   6  15   6         66.11         27.61        26.90 o
   7  15   6         10.23         30.16        32.93 o
   8  15   6       1265.19       1135.25        67.85 o
   9  15   6        478.12        536.87        73.11 o
  10  15   6       3064.26       3258.48       103.24 o
  11  15   6       3178.90       3055.02       100.06 o
  12  15   6       2427.08       2542.77        90.62 o
  13  15   6          5.30         20.69        50.98 o
  14  15   6          4.49         58.25        69.84 o
 -15  16   6         73.84         40.99        96.81 o
 -14  16   6        152.86        214.87        68.52 o
 -13  16   6         40.32        143.18        52.40 o
 -12  16   6        639.28        583.57        63.67 o
 -11  16   6       1743.21       1698.29        70.69 o
 -10  16   6        651.12        617.75        56.46 o
  -9  16   6       8172.34       8389.03       122.90 o
  -8  16   6       3064.77       3028.20        62.49 o
  -7  16   6       1140.56       1066.04        39.73 o
  -6  16   6        995.01        914.22        37.08 o
  -5  16   6         10.92         29.66        21.73 o
  -4  16   6       1269.02       1476.62        40.20 o
  -3  16   6       4732.56       4861.60        72.20 o
  -2  16   6       3785.71       4195.61        64.99 o
  -1  16   6       3156.98       3089.13        50.03 o
   0  16   6       8121.22       7819.49        93.62 o
   1  16   6        844.72        728.32        36.31 o
   2  16   6       8553.89       8801.95       101.74 o
   3  16   6        144.64        196.29        22.26 o
   4  16   6       5475.75       5514.66        84.97 o
   5  16   6       1010.24        791.80        38.41 o
   6  16   6       2630.20       2391.82        69.25 o
   7  16   6       2174.66       2151.55        67.86 o
   8  16   6       5086.54       4821.40       105.60 o
   9  16   6       5146.36       5284.25       111.88 o
  10  16   6       1019.53       1075.16        68.80 o
  11  16   6        106.79        158.25        58.45 o
  12  16   6        108.20         11.31        56.13 o
  13  16   6       1278.73       1288.78        72.96 o
  14  16   6        433.87        377.96        84.93 o
 -15  17   6        163.69        114.00        69.48 o
 -14  17   6         54.12         79.45        62.05 o
 -13  17   6       2093.42       1858.17        94.42 o
 -12  17   6        285.23        228.65        45.83 o
 -11  17   6       4819.54       4826.02       117.78 o
 -10  17   6       4753.87       4735.45       106.00 o
  -9  17   6         60.01        167.62        62.31 o
  -8  17   6       2642.48       2548.83        70.73 o
  -7  17   6       1744.31       1713.43        50.94 o
  -6  17   6       1614.81       1243.84        42.34 o
  -5  17   6          2.03         17.54        23.89 o
  -4  17   6       1030.95       1016.54        37.45 o
  -3  17   6       7144.79       6892.22        86.78 o
  -2  17   6      17305.74      17416.05       172.02 o
  -1  17   6       3291.91       3156.23        50.36 o
   0  17   6       3142.52       3203.65        55.57 o
   1  17   6          0.01          0.00        20.37 o
   2  17   6       1081.44       1011.73        35.54 o
   3  17   6      18469.05      18395.85       169.64 o
   4  17   6       1744.23       1828.13        53.38 o
   5  17   6        892.92        806.62        41.21 o
   6  17   6       2601.17       2558.34        69.74 o
   7  17   6        636.77        592.02        44.32 o
   8  17   6       1724.25       1415.96        62.57 o
   9  17   6       3131.57       3119.61        87.46 o
  10  17   6       2001.32       2193.34        89.36 o
  11  17   6        646.04        654.58        75.99 o
  12  17   6        300.33        300.31        65.85 o
  13  17   6        127.80         58.26        46.37 o
 -15  18   6        157.78         46.67       103.25 o
 -14  18   6        979.72       1039.89        79.32 o
 -13  18   6        357.37        386.26        67.43 o
 -12  18   6        381.00        579.49        74.60 o
 -11  18   6         81.42         97.65        79.60 o
 -10  18   6        822.84        914.73        68.41 o
  -9  18   6       2127.66       2184.75        92.90 o
  -8  18   6       2056.27       2190.59        69.66 o
  -7  18   6       6114.13       6048.51        95.76 o
  -6  18   6       7339.35       7104.84        96.32 o
  -5  18   6        249.61        220.72        28.26 o
  -4  18   6         69.27         73.31        23.60 o
  -3  18   6       5010.53       4566.18        68.94 o
  -2  18   6      14057.60      14630.51       151.16 o
  -1  18   6       5397.92       5358.28        69.60 o
   0  18   6       1711.63       1573.96        41.09 o
   1  18   6        387.09        344.18        26.19 o
   2  18   6         67.42         35.94        24.36 o
   3  18   6       1368.72       1253.57        52.62 o
   4  18   6        617.93        550.26        59.24 o
   5  18   6       2696.66       2702.05        75.69 o
   6  18   6          3.57          3.52        46.12 o
   7  18   6        848.64        751.40        48.54 o
   8  18   6       2395.57       2460.12        74.31 o
   9  18   6       4987.32       5098.47       109.38 o
  10  18   6       1674.84       1543.69        71.54 o
  11  18   6         18.67         25.59        47.94 o
  12  18   6        403.32        329.36        62.82 o
  13  18   6        981.42       1031.85        83.61 o
 -14  19   6        597.87        621.56        69.14 o
 -13  19   6          0.16         71.22        52.91 o
 -12  19   6       4312.16       4655.40       130.26 o
 -11  19   6        982.98       1230.65        90.23 o
 -10  19   6          9.29         65.83        68.26 o
  -9  19   6       1354.27       1246.88        75.70 o
  -8  19   6       1213.28       1235.11        74.61 o
  -7  19   6       2594.27       2479.66        77.73 o
  -6  19   6       2329.93       2326.51        56.43 o
  -5  19   6       8646.52       8804.51       108.64 o
  -4  19   6       5711.70       5763.86        81.18 o
  -3  19   6       1166.46       1019.16        37.47 o
  -2  19   6       2188.27       2346.99        50.04 o
  -1  19   6        220.48        255.75        26.65 o
   0  19   6       4940.48       4707.13        66.24 o
   1  19   6        387.99        410.35        28.55 o
   2  19   6       1493.51       1512.96        43.13 o
   3  19   6        632.09        587.26        52.61 o
   4  19   6       4605.54       4623.05        98.55 o
   5  19   6        166.86        169.60        33.96 o
   6  19   6       1842.31       1937.88        75.69 o
   7  19   6         26.44          0.84        41.50 o
   8  19   6          6.20         12.87        33.92 o
   9  19   6       1142.23       1009.87        61.06 o
  10  19   6         84.59         36.37        45.86 o
  11  19   6       4358.46       4477.91       113.01 o
  12  19   6       2111.10       2530.33       100.85 o
  13  19   6         45.20         63.26        76.18 o
 -14  20   6       1346.95       1278.27        88.90 o
 -13  20   6       3069.03       3365.27       123.88 o
 -12  20   6        222.44        201.91        69.50 o
 -11  20   6        324.83        590.94        83.38 o
 -10  20   6       3624.83       3481.29       152.07 o
  -9  20   6       2001.96       1934.31        91.16 o
  -8  20   6         52.30         37.19        49.23 o
  -7  20   6        782.85        606.47        60.12 o
  -6  20   6       2918.18       3095.09        66.09 o
  -5  20   6       5086.32       5211.10        82.03 o
  -4  20   6          9.18          9.96        24.94 o
  -3  20   6       4173.16       3745.15        67.51 o
  -2  20   6       2810.54       2635.49        53.87 o
  -1  20   6         75.53         64.70        26.43 o
   0  20   6         49.81         78.86        26.43 o
   1  20   6         50.43         94.90        28.44 o
   2  20   6       3190.77       3106.31        58.24 o
   3  20   6        283.82        170.05        50.31 o
   4  20   6       1202.52       1162.69        62.14 o
   5  20   6      11416.78      10584.50       157.29 o
   6  20   6      17785.46      18118.77       262.95 o
   7  20   6       1529.19       1467.19        70.42 o
   8  20   6       1983.17       1910.00        71.67 o
   9  20   6        345.56        352.15        49.13 o
  10  20   6        894.94        844.89        73.71 o
  11  20   6         56.75        109.23        54.59 o
  12  20   6        841.84        926.84        81.57 o
 -13  21   6        409.73        501.78        78.51 o
 -12  21   6        505.85        605.61        65.93 o
 -11  21   6       1485.99       1667.42        96.50 o
 -10  21   6        183.11        216.41        73.03 o
  -9  21   6       2393.04       2368.17        96.37 o
  -8  21   6        509.03        516.93        60.81 o
  -7  21   6        979.37        838.64        59.30 o
  -6  21   6       1684.50       1957.74        68.12 o
  -5  21   6        514.19        437.15        51.82 o
  -4  21   6       7342.70       7081.23       119.32 o
  -3  21   6       1293.14       1186.89        52.89 o
  -2  21   6        895.90        780.14        37.77 o
  -1  21   6       4887.77       4819.92        80.40 o
   0  21   6       7943.34       7898.02        99.73 o
   1  21   6        394.45        348.77        35.00 o
   2  21   6       2207.02       2130.00        51.23 o
   3  21   6        385.41        301.41        44.00 o
   4  21   6         54.44         68.45        35.21 o
   5  21   6        562.22        700.31        57.35 o
   6  21   6         45.47        264.76        57.14 o
   7  21   6          0.24         17.41        45.02 o
   8  21   6        244.36        198.88        47.02 o
   9  21   6          3.55          6.85        51.72 o
  10  21   6       2151.90       2348.29        93.85 o
  11  21   6       1895.63       1745.19        86.49 o
  12  21   6        399.70        348.16        64.69 o
 -13  22   6        167.88        191.51        71.39 o
 -12  22   6        212.84        318.52        75.12 o
 -11  22   6          2.63         51.87        57.21 o
 -10  22   6        428.03        511.07        70.68 o
  -9  22   6       2505.65       2560.36       108.21 o
  -8  22   6       3252.91       2898.28       101.38 o
  -7  22   6       2727.88       2845.37        81.69 o
  -6  22   6       4834.76       4992.86       105.21 o
  -5  22   6          5.93         30.43        43.84 o
  -4  22   6         10.81         28.28        44.50 o
  -3  22   6          3.39          0.00        37.64 o
  -2  22   6          6.79          0.00        28.21 o
  -1  22   6         64.78        112.14        32.15 o
   0  22   6          1.41         57.02        29.13 o
   1  22   6        112.90         67.90        29.63 o
   2  22   6        721.74        565.49        33.93 o
   3  22   6       1064.92       1077.25        51.85 o
   4  22   6        793.59        680.14        46.54 o
   5  22   6       6260.29       6387.17       122.29 o
   6  22   6       3371.94       3585.48       107.11 o
   7  22   6         54.55         55.35        57.51 o
   8  22   6        873.86        917.81        80.89 o
   9  22   6          6.30         10.22        57.14 o
  10  22   6         49.09         81.92        80.17 o
  11  22   6        112.15        139.90        60.86 o
 -12  23   6        298.44        227.93        72.24 o
 -11  23   6        219.53        249.88        57.72 o
 -10  23   6        776.49        527.93        60.98 o
  -9  23   6       1473.68       1331.48        79.59 o
  -8  23   6         11.03         29.47        43.04 o
  -7  23   6       1576.33       1817.27        87.72 o
  -6  23   6          3.37        131.30        50.73 o
  -5  23   6        114.29        184.09        53.55 o
  -4  23   6       3340.00       3080.07        81.38 o
  -3  23   6       1093.80       1094.90        50.77 o
  -2  23   6        495.09        357.50        55.45 o
  -1  23   6       9155.67       9124.46       125.10 o
   0  23   6       3866.69       4203.11        75.05 o
   1  23   6        570.68        620.42        35.68 o
   2  23   6       1497.39       1441.84        52.50 o
   3  23   6        139.03         99.51        33.68 o
   4  23   6          2.42          9.05        30.92 o
   5  23   6        723.78        482.74        52.09 o
   6  23   6          3.02         25.93        36.67 o
   7  23   6          0.61         37.78        39.45 o
   8  23   6          3.02          0.00        70.59 o
   9  23   6        128.56         64.39        66.60 o
  10  23   6        753.30        784.57        91.69 o
  11  23   6       1288.37       1331.12        89.41 o
 -12  24   6         58.29         30.33        65.37 o
 -11  24   6        940.84       1022.08        81.95 o
 -10  24   6       1679.72       1636.74        88.33 o
  -9  24   6         62.87         40.40        54.34 o
  -8  24   6       1162.78       1103.62        73.62 o
  -7  24   6         40.07         42.26        55.14 o
  -6  24   6       1026.73       1157.59        63.35 o
  -5  24   6          1.92          0.00        51.00 o
  -4  24   6        452.88        501.45        49.85 o
  -3  24   6       9954.80      10158.17       158.01 o
  -2  24   6        209.06        118.46        62.17 o
  -1  24   6        577.44        585.89        51.50 o
   0  24   6       1135.27       1183.49        49.46 o
   1  24   6          1.22         47.06        31.55 o
   2  24   6       5769.93       5768.13       106.45 o
   3  24   6       6359.10       6165.05       113.19 o
   4  24   6       1549.98       1351.71        63.74 o
   5  24   6       6535.32       6333.84       124.62 o
   6  24   6       2365.96       2468.51        85.57 o
   7  24   6        616.53        504.52        57.22 o
   8  24   6        360.59        320.75        65.31 o
   9  24   6         35.41         18.06        63.83 o
  10  24   6          4.87         18.51        54.00 o
 -11  25   6       1039.78       1156.66        85.61 o
 -10  25   6       2756.74       2813.82       112.20 o
  -9  25   6        637.91        671.22        90.56 o
  -8  25   6         44.39         25.55        49.85 o
  -7  25   6         72.98         67.06        57.87 o
  -6  25   6         46.97         62.94        47.92 o
  -5  25   6        756.04        679.10        58.74 o
  -4  25   6       2637.51       2870.79        78.80 o
  -3  25   6        559.90        600.73        55.09 o
  -2  25   6        349.35        373.34        60.63 o
  -1  25   6         60.78         29.24        41.14 o
   0  25   6        103.48         34.13        34.70 o
   1  25   6        440.46        312.04        55.70 o
   2  25   6       4931.30       4717.86       110.44 o
   3  25   6       6735.66       6199.31       115.60 o
   4  25   6        274.16        198.06        44.29 o
   5  25   6        104.26         41.12        41.58 o
   6  25   6       2741.43       2912.85        88.77 o
   7  25   6        121.75         50.97        42.25 o
   8  25   6         57.00          0.00        46.92 o
   9  25   6         60.14         49.18        74.54 o
  10  25   6        877.51        823.58        67.56 o
 -11  26   6        637.39        559.57       136.52 o
 -10  26   6          4.26         85.78        62.70 o
  -9  26   6        731.30        735.73       109.13 o
  -8  26   6        577.37        496.61        75.81 o
  -7  26   6        105.00         63.57        50.23 o
  -6  26   6       1138.13       1045.52        87.86 o
  -5  26   6        846.69        807.97        61.41 o
  -4  26   6         40.45         17.35        40.87 o
  -3  26   6       1547.81       1577.34        64.44 o
  -2  26   6       3389.64       3285.81        82.84 o
  -1  26   6        321.19        176.35        40.80 o
   0  26   6         88.68         57.09        49.20 o
   1  26   6         31.73         95.97        50.10 o
   2  26   6         38.38         61.10        62.02 o
   3  26   6        523.06        486.73        72.52 o
   4  26   6        280.64        134.11        43.80 o
   5  26   6        401.21        387.26        77.47 o
   6  26   6         58.02         60.10        65.70 o
   7  26   6        576.67        582.32        79.21 o
   8  26   6       1244.82       1113.15        71.50 o
   9  26   6        964.88       1026.83        81.50 o
 -10  27   6        438.69        552.49        78.46 o
  -9  27   6        177.29        213.95       105.43 o
  -8  27   6        441.68        470.70        76.58 o
  -7  27   6       1144.77       1298.51        94.20 o
  -6  27   6         57.05          0.00        71.65 o
  -5  27   6        106.72         89.12        38.97 o
  -4  27   6        597.98        684.97        55.22 o
  -3  27   6       1572.10       1522.56        62.06 o
  -2  27   6        946.20        922.09        54.40 o
  -1  27   6         83.41         60.96        39.77 o
   0  27   6          4.97          0.00        49.18 o
   1  27   6        694.10        569.94        76.75 o
   2  27   6        364.37        434.26        88.89 o
   3  27   6        268.45        158.83        91.60 o
   4  27   6        436.04        527.46        97.40 o
   5  27   6        309.84        281.58        86.68 o
   6  27   6        716.17        675.27        76.31 o
   7  27   6         96.01        108.08        85.13 o
   8  27   6        517.34        525.83        71.15 o
  -9  28   6        504.15        572.56        94.05 o
  -8  28   6        327.86        514.34        89.63 o
  -7  28   6        267.25        471.13       106.09 o
  -6  28   6       1257.70       1263.07        92.06 o
  -5  28   6       1505.22       1578.16        72.39 o
  -4  28   6        166.62        149.27        41.09 o
  -3  28   6       1028.21       1084.38        56.53 o
  -2  28   6       1022.28        850.02        52.18 o
  -1  28   6          2.94         17.64        40.09 o
   0  28   6        457.32        289.17        68.29 o
   1  28   6       1440.59       1532.07       127.35 o
   2  28   6          0.96         67.51        93.87 o
   3  28   6        437.20        263.15       157.44 o
   4  28   6       1787.95       2140.18       155.96 o
   5  28   6         58.02         63.02        59.12 o
   6  28   6       1006.09        814.69        90.16 o
   7  28   6          0.36          0.00        58.53 o
  -8  29   6        779.51        912.57       108.93 o
  -7  29   6       3928.47       3758.35       163.95 o
  -6  29   6       1324.41       1322.77        99.87 o
  -5  29   6        607.32        649.68        67.63 o
  -4  29   6       1086.97       1389.88        68.53 o
  -3  29   6          0.80         24.12        36.26 o
  -2  29   6        201.52        174.80        44.53 o
  -1  29   6        113.99         75.99        48.45 o
   0  29   6          9.00         38.83        78.08 o
   1  29   6       1126.62       1115.59       108.59 o
   2  29   6        575.48        564.10       146.90 o
   3  29   6        918.55        913.16       190.97 o
   4  29   6       2174.74       2629.95       161.48 o
   5  29   6       2765.17       2712.09       122.57 o
   6  29   6        441.60        435.66        74.77 o
  -7  30   6        556.70        652.35        84.66 o
  -6  30   6        812.55        904.74        86.68 o
  -5  30   6        926.03        973.87        84.33 o
  -4  30   6          0.28         33.49        65.51 o
  -3  30   6       1820.35       1989.32        81.19 o
  -2  30   6         18.70          0.44        47.93 o
  -1  30   6        878.15       1012.31        83.92 o
   0  30   6        267.72        220.74        74.13 o
   1  30   6          2.35         70.28        65.38 o
   2  30   6        363.89        398.48        85.35 o
   3  30   6          2.28        116.44        88.88 o
   4  30   6        302.01        436.01        90.38 o
   5  30   6        173.94        312.25        99.12 o
  -6  31   6       1122.28       1222.85       174.98 o
  -5  31   6         27.01        225.77        68.93 o
  -4  31   6        207.76        298.41       123.13 o
  -3  31   6         87.45        229.41        72.90 o
  -2  31   6        137.99        125.95        71.68 o
  -1  31   6       1744.32       2008.41        97.45 o
   0  31   6       2164.62       2284.60       116.63 o
   1  31   6        300.62        209.07        80.97 o
   2  31   6        925.90       1015.31       113.37 o
   3  31   6        415.03        416.37        74.93 o
   4  31   6       1145.62       1191.83       111.78 o
  -4  32   6         63.19        231.29       128.84 o
  -3  32   6        197.58        260.19        70.65 o
  -2  32   6          0.64         59.05        78.25 o
  -1  32   6         96.41        153.01        82.03 o
   0  32   6         68.22        165.36        78.03 o
   1  32   6         34.07         49.17        71.15 o
   2  32   6        113.32        172.57        70.02 o
 -17   1   7        780.14        655.57       108.12 o
 -16   1   7          9.04          0.00        70.87 o
 -15   1   7        181.79        189.33        93.49 o
 -14   1   7         73.91         24.75        47.24 o
 -13   1   7        737.70        516.28        46.90 o
 -12   1   7         56.79         13.73        30.81 o
 -11   1   7       1394.77       1062.86        62.02 o
 -10   1   7       5454.14       5945.69        91.30 o
  -9   1   7        291.42        222.62        23.97 o
  -8   1   7       3732.40       3552.70        57.22 o
  -7   1   7      48070.96      48846.52       395.51 o
  -6   1   7      66510.16      69064.99       545.98 o
  -5   1   7       2073.38       2547.70        35.38 o
  -4   1   7       1589.57       1293.47        23.41 o
  -3   1   7        214.51        307.58        12.71 o
  -2   1   7      10379.19      13243.49       120.96 o
  -1   1   7       2969.02       4332.10        44.04 o
   0   1   7      23473.68      24322.75       197.91 o
   1   1   7       2226.00       2262.46        28.80 o
   2   1   7       2456.45       2610.38        34.30 o
   3   1   7      59563.12      59236.74       499.11 o
   4   1   7      23420.17      24171.47       212.04 o
   5   1   7      54437.36      52766.73       444.78 o
   6   1   7        127.71        299.94        17.05 o
   7   1   7       7901.24       8265.59        82.88 o
   8   1   7       1494.10       1383.77        32.86 o
   9   1   7         59.54         18.75        29.27 o
  10   1   7       1342.00       1299.71        66.93 o
  11   1   7        330.05        396.91        54.20 o
  12   1   7        694.69        836.91        79.52 o
  13   1   7       4829.25       5421.77       142.60 o
  14   1   7       2177.07       2502.84       144.56 o
  15   1   7        229.51        288.94       123.39 o
  16   1   7       1469.07       1872.19       120.11 o
 -17   2   7        439.74        378.88       115.61 o
 -16   2   7        834.20        953.24       106.40 o
 -15   2   7        291.43        217.82        66.78 o
 -14   2   7        981.20        825.01        67.01 o
 -13   2   7       2292.38       2163.56        70.59 o
 -12   2   7       1378.17       1197.94        48.56 o
 -11   2   7          2.26          0.00        36.75 o
 -10   2   7        392.64        398.74        30.26 o
  -9   2   7       3857.73       3635.07        59.11 o
  -8   2   7      17054.68      16585.62       165.41 o
  -7   2   7         63.98        178.34        17.92 o
  -6   2   7          1.84         56.29        14.25 o
  -5   2   7       1816.39       1823.93        29.98 o
  -4   2   7       7215.88       7548.79        75.53 o
  -3   2   7        285.61        181.43        11.38 o
  -2   2   7       4714.02       4639.64        47.17 o
  -1   2   7       1686.06       2576.76        30.84 o
   0   2   7      61908.01      65962.00       552.00 o
   1   2   7      21108.05      23070.07       187.59 o
   2   2   7       2767.03       2966.79        35.22 o
   3   2   7       2621.77       2466.35        32.68 o
   4   2   7       8619.77       7570.09        77.01 o
   5   2   7       4259.09       4523.06        52.92 o
   6   2   7        826.34       1532.26        30.66 o
   7   2   7       5324.87       5032.98        57.33 o
   8   2   7        494.47        476.06        28.75 o
   9   2   7       3993.92       4276.30        82.55 o
  10   2   7          2.35          0.00        36.82 o
  11   2   7       3011.71       3057.64        96.05 o
  12   2   7        512.86        573.53        62.67 o
  13   2   7       1373.25       1330.46       107.63 o
  14   2   7       1784.02       1600.65       103.76 o
  15   2   7       2963.09       2863.11       133.39 o
  16   2   7       2783.69       3174.88       140.34 o
 -17   3   7        462.41        562.35       150.95 o
 -16   3   7        182.35        107.89        78.44 o
 -15   3   7        630.85        679.17        83.99 o
 -14   3   7        473.87        373.35        58.60 o
 -13   3   7       1218.40       1273.88        61.80 o
 -12   3   7       6018.53       5734.82        92.91 o
 -11   3   7         23.73         13.16        23.53 o
 -10   3   7       1388.65       1416.96        40.95 o
  -9   3   7      14614.04      15237.46       156.79 o
  -8   3   7       6178.51       5848.69        85.08 o
  -7   3   7      13039.23      12168.30       115.55 o
  -6   3   7       4210.64       3734.33        47.82 o
  -5   3   7      44274.43      41495.87       358.76 o
  -4   3   7       5319.91       6408.58        74.36 o
  -3   3   7        313.96        375.54        13.79 o
  -2   3   7       8080.83       7097.54        73.24 o
  -1   3   7       2089.13       2014.74        25.92 o
   0   3   7      12436.78      13689.44       116.12 o
   1   3   7       2085.49       2618.89        34.79 o
   2   3   7      22315.17      25721.29       208.89 o
   3   3   7       1267.89       1336.17        24.99 o
   4   3   7        273.65        333.24        14.74 o
   5   3   7      25901.86      26937.12       225.66 o
   6   3   7       7439.64       6739.23        85.80 o
   7   3   7       2865.19       2543.94        53.79 o
   8   3   7       1071.91        971.16        41.52 o
   9   3   7        101.15         25.98        24.23 o
  10   3   7       1771.84       1957.12        75.10 o
  11   3   7          6.96          7.84        44.04 o
  12   3   7       1218.80       1153.24        69.13 o
  13   3   7       5031.79       5078.09       134.33 o
  14   3   7        104.29        119.32        54.48 o
  15   3   7          0.87          0.00        70.63 o
  16   3   7       4732.07       5818.26       360.23 o
 -17   4   7         16.01          0.00       140.46 o
 -16   4   7         23.95          0.00       136.50 o
 -15   4   7       3071.70       3393.46       115.15 o
 -14   4   7       1981.95       1821.28        86.59 o
 -13   4   7         49.93          5.93        47.21 o
 -12   4   7       5905.44       5923.31       105.44 o
 -11   4   7       9089.37       8759.36       107.01 o
 -10   4   7       1284.68       1079.55        36.84 o
  -9   4   7      10923.54      10291.95       114.56 o
  -8   4   7       9072.30       9513.09       104.27 o
  -7   4   7       7581.86       7994.86        89.20 o
  -6   4   7      15028.30      15729.59       153.95 o
  -5   4   7       4095.81       3921.11        65.88 o
  -4   4   7      10555.98       9943.16        91.98 o
  -3   4   7       2416.22       2297.18        30.51 o
  -2   4   7       1004.81       1675.79        32.93 o
  -1   4   7        291.24        391.43        15.52 o
   0   4   7       3600.26       4276.98        44.56 o
   1   4   7       5764.86       5751.49        56.55 o
   2   4   7       2612.48       3610.83        42.92 o
   3   4   7      58774.13      60710.06       476.53 o
   4   4   7      36949.86      38200.00       306.66 o
   5   4   7       9396.33       9192.82        97.66 o
   6   4   7       1734.50       1775.38        48.13 o
   7   4   7          3.78         30.09        21.80 o
   8   4   7       7233.19       7242.64       100.37 o
   9   4   7        185.15        162.60        45.66 o
  10   4   7         10.31          1.93        29.18 o
  11   4   7       3674.52       3504.91       105.82 o
  12   4   7      11956.35      11520.42       196.39 o
  13   4   7        148.65         57.57        46.30 o
  14   4   7       2901.10       2893.50       105.00 o
  15   4   7        219.96        219.88        70.96 o
 -17   5   7        684.90        339.11       150.87 o
 -16   5   7         50.64         98.76       129.89 o
 -15   5   7        349.88        860.26        92.24 o
 -14   5   7        586.88        578.83        48.80 o
 -13   5   7       2554.88       2505.95        86.39 o
 -12   5   7        785.09        789.57        52.47 o
 -11   5   7       1079.38       1241.15        47.06 o
 -10   5   7       1292.21       1446.75        44.02 o
  -9   5   7       5799.33       6023.38        84.40 o
  -8   5   7      12873.96      11826.25       133.67 o
  -7   5   7       2662.62       2779.94        45.33 o
  -6   5   7       1032.35       1407.72        35.04 o
  -5   5   7      16586.14      19304.77       168.82 o
  -4   5   7      10539.92      12320.21       122.48 o
  -3   5   7        978.92       1143.33        23.26 o
  -2   5   7      34247.33      32642.79       311.95 o
  -1   5   7       2410.45       3204.85        41.32 o
   0   5   7       1002.19       1090.90        19.95 o
   1   5   7      15260.82      15287.67       130.00 o
   2   5   7       4999.45       6578.29        64.12 o
   3   5   7      49992.81      48422.55       383.63 o
   4   5   7       6287.45       6408.78        70.76 o
   5   5   7         61.79        132.58        20.45 o
   6   5   7      16612.32      16481.01       197.35 o
   7   5   7       2010.40       1940.15        48.36 o
   8   5   7       1329.12       1163.85        44.97 o
   9   5   7        346.34        285.03        45.77 o
  10   5   7        120.83         36.33        31.74 o
  11   5   7       1050.91       1163.84        64.85 o
  12   5   7        484.21        685.84        63.42 o
  13   5   7         35.24         38.31        47.67 o
  14   5   7         78.34         16.39        57.97 o
  15   5   7        694.80        755.24        98.97 o
 -17   6   7         63.43          0.00       120.14 o
 -16   6   7         15.83          0.00       113.38 o
 -15   6   7       1474.29       1577.47        87.57 o
 -14   6   7          1.62         44.70        45.76 o
 -13   6   7        494.59        438.39        55.31 o
 -12   6   7       3120.86       3114.73        69.87 o
 -11   6   7       4028.38       3950.25        72.98 o
 -10   6   7       6238.70       5906.60        79.64 o
  -9   6   7       6853.96       6859.68        84.38 o
  -8   6   7       9350.59       8539.16        98.01 o
  -7   6   7         29.10          8.79        16.14 o
  -6   6   7        214.13        236.12        20.27 o
  -5   6   7      19636.48      22385.62       202.10 o
  -4   6   7        999.49       1468.03        30.48 o
  -3   6   7      18897.56      20792.64       182.80 o
  -2   6   7      19391.12      18604.96       168.82 o
  -1   6   7          6.67         31.40        12.15 o
   0   6   7      15777.37      16469.20       139.45 o
   1   6   7       3149.57       3400.97        39.89 o
   2   6   7      10431.21      10106.37        92.36 o
   3   6   7      40981.43      39822.69       342.83 o
   4   6   7       3169.38       3096.07        43.74 o
   5   6   7        388.50        182.34        22.40 o
   6   6   7        333.83        400.09        27.19 o
   7   6   7       1516.72       1398.21        47.52 o
   8   6   7        627.34        626.92        41.14 o
   9   6   7        638.20        609.76        50.52 o
  10   6   7        363.85        316.81        40.16 o
  11   6   7       3003.48       2916.44       112.83 o
  12   6   7       2539.61       2529.13        95.28 o
  13   6   7         71.63         28.02        46.89 o
  14   6   7         81.70         29.02        62.72 o
  15   6   7         31.60         44.29        87.02 o
 -17   7   7       1084.52        952.92       115.99 o
 -16   7   7        878.44        954.89        81.14 o
 -15   7   7        449.36        351.94        58.33 o
 -14   7   7         33.17          0.00        47.42 o
 -13   7   7       4181.89       4046.57       105.94 o
 -12   7   7       3137.09       3342.57        77.44 o
 -11   7   7        250.36        406.63        32.24 o
 -10   7   7       2287.01       2015.54        52.60 o
  -9   7   7        476.69        396.99        24.73 o
  -8   7   7        985.93        801.27        31.09 o
  -7   7   7      11323.21      12028.30       122.09 o
  -6   7   7       7329.64       7539.18        85.27 o
  -5   7   7        847.99        808.90        23.91 o
  -4   7   7       1888.24       1401.03        31.89 o
  -3   7   7       2486.38       2402.78        35.36 o
  -2   7   7      25371.75      26307.59       255.54 o
  -1   7   7       3901.54       4289.14        49.46 o
   0   7   7       8584.98      10209.62       100.49 o
   1   7   7       1145.95        851.24        23.17 o
   2   7   7       2645.96       2717.13        41.14 o
   3   7   7      19713.62      20906.71       190.55 o
   4   7   7       2658.86       2044.97        33.30 o
   5   7   7      23070.87      23111.99       233.87 o
   6   7   7      28152.38      28388.42       283.50 o
   7   7   7       3270.99       2951.32        63.96 o
   8   7   7       1400.04       1637.78        53.53 o
   9   7   7        150.96        148.63        27.67 o
  10   7   7       1686.87       1592.27        59.30 o
  11   7   7         37.70         50.96        55.74 o
  12   7   7         14.26         61.40        54.00 o
  13   7   7       1788.82       1720.95       110.85 o
  14   7   7        605.13        646.56        99.53 o
  15   7   7       2040.62       2240.22       157.06 o
 -17   8   7        129.40         76.71        71.06 o
 -16   8   7        115.64         38.62        48.09 o
 -15   8   7       1251.92       1334.28        75.13 o
 -14   8   7       1428.15       1595.97        83.07 o
 -13   8   7       3376.91       3429.37       104.83 o
 -12   8   7        902.23        803.10        47.36 o
 -11   8   7        140.33         83.21        34.98 o
 -10   8   7         13.93          1.42        25.92 o
  -9   8   7       1179.20       1167.70        41.48 o
  -8   8   7       1631.25       1230.05        37.15 o
  -7   8   7       3862.84       3255.82        49.08 o
  -6   8   7       4739.58       4690.58        58.89 o
  -5   8   7       1877.81       1967.83        33.66 o
  -4   8   7      29643.71      33732.98       294.89 o
  -3   8   7      63342.13      74445.77       624.00 o
  -2   8   7       8115.34       7010.08        91.47 o
  -1   8   7       6321.90       5547.41        61.22 o
   0   8   7       3565.71       2278.98        40.60 o
   1   8   7         12.67         25.29        15.67 o
   2   8   7       2760.30       3009.18        49.59 o
   3   8   7       7743.13       8288.57        90.78 o
   4   8   7      11347.30      11784.81       117.42 o
   5   8   7       6558.13       7197.49        94.38 o
   6   8   7       1003.17        972.68        36.57 o
   7   8   7      10426.13       9748.48       121.44 o
   8   8   7        512.12        449.64        34.35 o
   9   8   7       1368.54       1373.85        48.45 o
  10   8   7        708.66        551.23        50.86 o
  11   8   7       1125.14       1091.94        91.44 o
  12   8   7       1848.66       1332.43        95.46 o
  13   8   7        281.93        327.96        79.68 o
  14   8   7          7.74          0.00       105.94 o
  15   8   7        637.55        754.91       131.32 o
 -17   9   7         15.09          0.00        63.16 o
 -16   9   7        205.12        111.38        49.22 o
 -15   9   7          6.69          0.00        46.35 o
 -14   9   7        564.30        641.68        77.20 o
 -13   9   7       2361.82       2821.90       104.21 o
 -12   9   7        271.71        189.42        49.57 o
 -11   9   7       1318.85       1429.55        61.84 o
 -10   9   7          8.36          0.00        49.32 o
  -9   9   7        784.75        860.76        37.61 o
  -8   9   7        878.02        799.19        35.91 o
  -7   9   7       8406.25       8971.42       109.88 o
  -6   9   7      33602.44      34071.79       327.23 o
  -5   9   7      12744.52      11795.94       116.87 o
  -4   9   7       5057.66       4028.94        57.59 o
  -3   9   7        260.51        280.44        16.33 o
  -2   9   7       7217.57       6608.84        79.79 o
  -1   9   7      16097.39      16652.59       154.41 o
   0   9   7       7336.08       7285.04        78.90 o
   1   9   7       2860.94       3568.56        53.18 o
   2   9   7         68.14         65.75        19.29 o
   3   9   7      13502.28      13404.70       121.81 o
   4   9   7       5038.31       4698.15        70.80 o
   5   9   7      28299.89      28405.29       282.62 o
   6   9   7       1214.74       1231.66        40.51 o
   7   9   7         45.04         37.89        22.06 o
   8   9   7         29.48          2.41        23.20 o
   9   9   7       4771.14       4298.79        78.35 o
  10   9   7       2089.51       2246.54        64.26 o
  11   9   7         57.49          0.00        43.49 o
  12   9   7        742.59        568.39        71.90 o
  13   9   7       2252.03       2563.33       126.03 o
  14   9   7        239.39        159.43        90.79 o
  15   9   7        329.55         98.08        89.01 o
 -17  10   7        157.49        297.21       143.27 o
 -16  10   7        328.03        208.37        57.82 o
 -15  10   7        885.14        847.20        71.48 o
 -14  10   7       2083.85       2435.93        93.25 o
 -13  10   7      10439.66      10826.55       167.49 o
 -12  10   7        675.98        562.60        68.85 o
 -11  10   7        347.53        363.49        57.21 o
 -10  10   7       3217.31       3227.23        72.86 o
  -9  10   7        449.22        447.64        39.35 o
  -8  10   7       8906.35       8749.23       112.54 o
  -7  10   7       6584.26       6370.62        91.83 o
  -6  10   7        727.52        541.63        27.33 o
  -5  10   7       7285.57       7139.34        88.97 o
  -4  10   7       3182.31       3700.75        48.88 o
  -3  10   7          1.57        125.11        15.76 o
  -2  10   7        998.65       1061.40        30.11 o
  -1  10   7      11062.02      13219.36       129.80 o
   0  10   7      11027.82      12633.39       122.97 o
   1  10   7       5535.31       5945.13        70.30 o
   2  10   7        712.80        549.66        29.85 o
   3  10   7       5788.28       6805.27        85.48 o
   4  10   7       6990.74       7667.65        77.72 o
   5  10   7      14072.84      13865.68       154.47 o
   6  10   7          2.82          4.10        21.96 o
   7  10   7       2232.21       1985.26        51.80 o
   8  10   7        705.17        647.06        42.20 o
   9  10   7        370.66        317.72        34.77 o
  10  10   7       6007.35       6404.16       106.58 o
  11  10   7         66.84         85.48        42.53 o
  12  10   7        309.34        132.89        67.83 o
  13  10   7       1057.63       1034.60        96.49 o
  14  10   7        714.47        668.70       101.81 o
  15  10   7       1381.61       1245.34       104.69 o
 -16  11   7       1257.34       1389.51        80.35 o
 -15  11   7         30.05         59.48        52.62 o
 -14  11   7       7637.10       7624.97       141.19 o
 -13  11   7       1748.01       1630.93        76.51 o
 -12  11   7        314.05        253.44        44.02 o
 -11  11   7         54.85         26.18        35.93 o
 -10  11   7        254.68        211.65        34.72 o
  -9  11   7        342.58        257.56        34.78 o
  -8  11   7        492.68        458.14        35.19 o
  -7  11   7       8133.67       7805.41       102.91 o
  -6  11   7       2884.00       2803.49        52.05 o
  -5  11   7       4721.40       4946.63        70.48 o
  -4  11   7       1045.84       1056.77        27.73 o
  -3  11   7        102.11        187.81        17.44 o
  -2  11   7       8596.78       9592.58       108.22 o
  -1  11   7       1856.26       1735.10        33.28 o
   0  11   7       3640.38       3407.90        45.47 o
   1  11   7        115.08        246.13        21.14 o
   2  11   7       3359.34       3346.28        44.97 o
   3  11   7       2849.36       3462.85        48.69 o
   4  11   7          8.76          1.48        11.42 o
   5  11   7       1650.85       1476.22        43.51 o
   6  11   7        488.38        485.85        40.52 o
   7  11   7      10595.29       9842.41       129.52 o
   8  11   7       7657.23       7623.50       121.25 o
   9  11   7        339.30        436.55        35.29 o
  10  11   7         26.41         67.46        35.68 o
  11  11   7       1630.22       1541.27        68.72 o
  12  11   7        139.97         95.45        60.11 o
  13  11   7        125.42         38.78        81.74 o
  14  11   7       1528.00       1418.67       135.01 o
  15  11   7       2210.77       2270.44       125.88 o
 -16  12   7          3.32         52.22        72.18 o
 -15  12   7         73.64          0.00        54.56 o
 -14  12   7        900.83       1099.55        70.63 o
 -13  12   7         20.29         60.16        50.28 o
 -12  12   7         58.14         59.54        41.46 o
 -11  12   7        387.43        429.95        47.15 o
 -10  12   7        176.22        149.51        30.12 o
  -9  12   7       4680.55       4425.74        74.65 o
  -8  12   7      13297.16      12937.58       165.56 o
  -7  12   7        963.91        867.50        42.53 o
  -6  12   7        174.19        257.38        22.83 o
  -5  12   7       6102.95       5578.80        73.59 o
  -4  12   7       8950.99       7661.39        86.34 o
  -3  12   7       2968.29       3059.44        45.81 o
  -2  12   7      13140.01      12814.42       138.00 o
  -1  12   7      24730.24      25617.43       216.12 o
   0  12   7       5593.77       6301.70        68.50 o
   1  12   7       3522.13       3471.13        50.40 o
   2  12   7       3383.66       3254.67        44.44 o
   3  12   7          4.74          0.00        15.23 o
   4  12   7       3623.02       3403.34        45.69 o
   5  12   7        137.42         52.82        27.42 o
   6  12   7       4590.99       4715.22        88.61 o
   7  12   7       5524.96       5480.24        89.71 o
   8  12   7        168.07        200.61        40.97 o
   9  12   7        837.84        751.18        42.34 o
  10  12   7        513.32        524.70        49.89 o
  11  12   7        213.15        181.54        45.74 o
  12  12   7         20.75          0.00        42.57 o
  13  12   7        187.49        226.97        78.45 o
  14  12   7       1118.15        929.60        93.10 o
 -16  13   7        237.60        102.43        91.50 o
 -15  13   7        616.00        585.02        68.43 o
 -14  13   7        935.53       1102.65        75.12 o
 -13  13   7        116.67        194.78        56.40 o
 -12  13   7       2265.03       2085.72        76.87 o
 -11  13   7        151.01        186.69        36.98 o
 -10  13   7        728.03        824.64        38.61 o
  -9  13   7        875.48        877.50        45.38 o
  -8  13   7       4595.34       4793.24        72.49 o
  -7  13   7       3170.96       2834.24        59.18 o
  -6  13   7       2283.46       2279.00        59.19 o
  -5  13   7      24385.52      24480.10       247.73 o
  -4  13   7        711.92       1155.38        30.10 o
  -3  13   7       4079.20       4147.59        56.49 o
  -2  13   7         21.59         68.77        15.59 o
  -1  13   7        926.40       1105.78        28.01 o
   0  13   7        160.15        228.76        17.42 o
   1  13   7       1354.46       1003.72        28.03 o
   2  13   7        284.56        363.95        19.37 o
   3  13   7       5197.31       5430.27        63.72 o
   4  13   7       1158.06       1116.15        38.36 o
   5  13   7       3915.92       3641.40        77.28 o
   6  13   7       1643.60       1625.79        59.17 o
   7  13   7        227.07        268.09        40.29 o
   8  13   7       3447.95       3621.03        93.12 o
   9  13   7       6173.80       6181.84       133.92 o
  10  13   7       1889.97       1904.38        77.00 o
  11  13   7        326.16        245.23        49.10 o
  12  13   7       1335.96       1284.55        68.05 o
  13  13   7       1462.42       1590.23       106.70 o
  14  13   7        386.34        385.54        77.08 o
 -16  14   7        220.87         50.33        81.74 o
 -15  14   7         14.13          0.00        69.32 o
 -14  14   7        107.69        127.83        53.26 o
 -13  14   7        729.11        720.36        57.68 o
 -12  14   7       4019.27       4037.39       104.31 o
 -11  14   7       2472.13       2669.89        79.07 o
 -10  14   7       2492.27       2478.37        65.63 o
  -9  14   7       8320.02       8174.10       105.59 o
  -8  14   7       6012.36       6020.31        83.67 o
  -7  14   7          3.00         21.57        22.63 o
  -6  14   7        363.90        386.32        40.92 o
  -5  14   7       8608.68       8808.77       116.14 o
  -4  14   7        566.95        618.17        29.28 o
  -3  14   7       7278.15       7448.56        86.72 o
  -2  14   7        162.68        102.08        17.91 o
  -1  14   7        712.92        554.52        25.55 o
   0  14   7       5723.11       5467.44        64.16 o
   1  14   7        446.89        493.16        21.94 o
   2  14   7        940.39        873.21        27.78 o
   3  14   7      15107.83      14310.11       144.71 o
   4  14   7      10088.89       9825.42       121.32 o
   5  14   7         16.79          0.00        33.68 o
   6  14   7       3379.73       3282.78        68.35 o
   7  14   7        200.73        169.78        38.28 o
   8  14   7         33.56          0.00        60.55 o
   9  14   7         89.24         94.58        67.34 o
  10  14   7        357.87        359.32        48.31 o
  11  14   7         36.37         51.50        44.11 o
  12  14   7        649.28        569.63        58.66 o
  13  14   7         80.91         62.81        60.24 o
  14  14   7        580.61        628.67        88.94 o
 -15  15   7         80.45        178.76        78.88 o
 -14  15   7         25.81         14.19        57.86 o
 -13  15   7        314.32        190.40        61.44 o
 -12  15   7         26.85          0.00        45.82 o
 -11  15   7       1024.20        819.72        54.49 o
 -10  15   7        731.11        794.09        53.34 o
  -9  15   7       2704.77       2662.57        60.44 o
  -8  15   7         20.00         31.17        22.89 o
  -7  15   7       3666.87       3536.87        61.45 o
  -6  15   7         54.42         39.33        26.06 o
  -5  15   7          5.04          9.81        24.46 o
  -4  15   7       5390.57       5229.25        73.65 o
  -3  15   7       3325.44       3100.89        53.16 o
  -2  15   7       4320.68       3964.60        69.31 o
  -1  15   7       1423.88       1506.95        35.25 o
   0  15   7       6005.05       6280.44        72.37 o
   1  15   7      14034.26      14610.00       136.72 o
   2  15   7       1881.97       2118.50        40.66 o
   3  15   7      14072.59      13524.79       139.73 o
   4  15   7          0.81          1.06        22.87 o
   5  15   7       1533.03       1344.12        47.90 o
   6  15   7       4761.13       4896.50        83.98 o
   7  15   7       1413.53       1758.22        66.72 o
   8  15   7       1813.46       1777.17        89.68 o
   9  15   7       2971.69       2817.06       104.20 o
  10  15   7        501.28        461.38        46.36 o
  11  15   7       2021.89       2115.34        89.93 o
  12  15   7       2759.16       3089.32        98.96 o
  13  15   7         17.73         10.26        52.38 o
  14  15   7        170.01        203.02        77.37 o
 -15  16   7          1.24         46.54        74.15 o
 -14  16   7        106.56        144.48        56.30 o
 -13  16   7       1174.86       1017.11        83.05 o
 -12  16   7          6.62          0.00        59.41 o
 -11  16   7        102.14        143.78        39.87 o
 -10  16   7         87.79        140.95        52.14 o
  -9  16   7        259.74        267.01        34.29 o
  -8  16   7       1136.25       1467.56        48.47 o
  -7  16   7        501.30        407.82        29.29 o
  -6  16   7       3217.65       2811.85        57.08 o
  -5  16   7        337.08        296.00        28.48 o
  -4  16   7       1434.27       1398.71        42.12 o
  -3  16   7         28.16         70.25        28.83 o
  -2  16   7       9356.82       8305.95       114.72 o
  -1  16   7      11404.81      10123.67       104.43 o
   0  16   7        481.50        383.52        23.48 o
   1  16   7        257.34        301.93        24.48 o
   2  16   7      23241.25      21894.41       194.25 o
   3  16   7       2139.85       2089.12        41.36 o
   4  16   7       1507.40       1478.92        49.33 o
   5  16   7       1613.48       1435.71        49.50 o
   6  16   7        497.15        423.36        37.72 o
   7  16   7       9728.15       9179.54       140.78 o
   8  16   7        121.32        144.13        53.21 o
   9  16   7       4539.19       4622.77       107.82 o
  10  16   7        838.89        802.43        62.02 o
  11  16   7        413.42        369.07        69.15 o
  12  16   7         55.60         69.64        58.99 o
  13  16   7        152.86        244.40        63.15 o
 -15  17   7         32.16         51.07        55.00 o
 -14  17   7        745.83        750.09        78.91 o
 -13  17   7         53.48         29.92        56.78 o
 -12  17   7        222.50        142.88        63.97 o
 -11  17   7       2115.01       2052.00       100.54 o
 -10  17   7      17599.27      17847.44       271.25 o
  -9  17   7       1100.59       1064.86        54.12 o
  -8  17   7        227.74        244.02        33.74 o
  -7  17   7       8400.53       8003.59       103.48 o
  -6  17   7        853.30        703.44        34.77 o
  -5  17   7         88.01         89.40        24.63 o
  -4  17   7       2205.37       2321.74        49.17 o
  -3  17   7       5080.58       4753.87        80.27 o
  -2  17   7       1119.01       1014.85        33.22 o
  -1  17   7        185.27        246.20        24.47 o
   0  17   7       1856.31       1637.36        48.43 o
   1  17   7       9512.64      10268.93       109.08 o
   2  17   7       8393.56       7959.92        99.12 o
   3  17   7         21.09         39.59        26.76 o
   4  17   7       3927.02       3701.89        71.28 o
   5  17   7       6542.62       6185.67        97.06 o
   6  17   7        366.58        316.06        39.96 o
   7  17   7        554.74        584.81        46.54 o
   8  17   7        463.95        365.07        44.20 o
   9  17   7        457.63        459.55        47.97 o
  10  17   7          8.92          0.00        52.09 o
  11  17   7       2195.03       2290.95        98.96 o
  12  17   7          4.10         37.55        71.43 o
  13  17   7        914.27        808.31        72.57 o
 -14  18   7       1272.41       1171.74        89.68 o
 -13  18   7       3933.45       4078.35       126.04 o
 -12  18   7         72.61        170.19        68.96 o
 -11  18   7         89.36         81.34        81.05 o
 -10  18   7       2448.88       2684.99        95.29 o
  -9  18   7        746.51        811.88        56.36 o
  -8  18   7       4040.92       3536.32        78.94 o
  -7  18   7       4294.83       4002.18        81.05 o
  -6  18   7        154.69        135.09        27.74 o
  -5  18   7       1776.86       1696.65        46.09 o
  -4  18   7       9324.58       9107.83       108.22 o
  -3  18   7         91.35        185.37        24.02 o
  -2  18   7        510.80        466.47        29.76 o
  -1  18   7       5032.91       4776.73        70.79 o
   0  18   7        232.28        183.38        33.49 o
   1  18   7       6315.04       6402.36        82.08 o
   2  18   7        543.12        566.18        35.89 o
   3  18   7         12.49          0.00        34.85 o
   4  18   7       4426.62       4236.42        78.00 o
   5  18   7       5682.83       5153.59        98.38 o
   6  18   7         67.20          7.59        29.17 o
   7  18   7       1572.17       1366.29        61.83 o
   8  18   7          4.71          0.00        33.49 o
   9  18   7         42.63         61.76        36.38 o
  10  18   7        585.24        474.11        68.88 o
  11  18   7        211.10        256.58        64.28 o
  12  18   7        196.02        153.83        65.63 o
  13  18   7        161.95        266.75        82.02 o
 -14  19   7       1279.63       1827.28       126.35 o
 -13  19   7         76.12        165.84        62.50 o
 -12  19   7        208.08        358.63        87.07 o
 -11  19   7        257.50        332.50        85.30 o
 -10  19   7      11102.27      11503.87       237.41 o
  -9  19   7       6477.76       5670.01       129.28 o
  -8  19   7        125.70        194.99        42.11 o
  -7  19   7         82.97         51.24        35.92 o
  -6  19   7        128.88         69.82        32.30 o
  -5  19   7         39.24         16.39        26.51 o
  -4  19   7        465.75        485.88        31.84 o
  -3  19   7        721.95        878.71        43.07 o
  -2  19   7       2138.46       2297.45        49.34 o
  -1  19   7       6107.50       5647.60        87.12 o
   0  19   7        471.01        415.76        38.13 o
   1  19   7      12330.72      12335.77       126.25 o
   2  19   7       2807.31       3042.86        65.28 o
   3  19   7       3416.05       3438.16        76.19 o
   4  19   7       2233.79       2327.34        70.29 o
   5  19   7         29.52          4.68        27.02 o
   6  19   7        271.69        221.97        37.49 o
   7  19   7        427.17        404.72        44.96 o
   8  19   7       1096.74       1002.52        59.12 o
   9  19   7          0.22         37.60        36.08 o
  10  19   7       1079.90       1053.54        69.94 o
  11  19   7        585.97        713.61        75.67 o
  12  19   7        155.13        176.83        58.69 o
 -14  20   7        165.97        429.99        72.05 o
 -13  20   7       2461.69       2741.68       118.83 o
 -12  20   7         32.35        140.94        76.26 o
 -11  20   7       1303.35       1307.36        96.25 o
 -10  20   7        137.60        379.21        87.51 o
  -9  20   7         33.27        111.26        49.90 o
  -8  20   7       3770.46       3986.21        97.66 o
  -7  20   7        503.09        591.13        53.01 o
  -6  20   7        457.76        469.78        39.44 o
  -5  20   7        235.53        290.37        34.83 o
  -4  20   7        878.76        972.35        44.94 o
  -3  20   7         10.85          0.68        28.60 o
  -2  20   7       1487.90       1267.75        41.51 o
  -1  20   7         38.95         84.65        28.07 o
   0  20   7       1749.66       1814.47        50.13 o
   1  20   7       4127.53       4047.12        64.18 o
   2  20   7       3903.44       3730.34        71.69 o
   3  20   7       2254.85       1938.70        56.56 o
   4  20   7       2573.45       2748.38        81.20 o
   5  20   7        175.43        260.10        39.32 o
   6  20   7         81.53        113.96        40.48 o
   7  20   7       1001.08       1008.13        64.11 o
   8  20   7         15.49         14.94        40.05 o
   9  20   7       2142.28       2317.58        82.56 o
  10  20   7       1706.53       1856.56        83.04 o
  11  20   7        205.68        226.44        68.01 o
  12  20   7         44.21          0.00        57.22 o
 -13  21   7        295.10        405.20        79.54 o
 -12  21   7         67.51        128.26        52.33 o
 -11  21   7        703.58        777.79        81.00 o
 -10  21   7        336.24        212.42        56.05 o
  -9  21   7       1637.68       1508.25        95.72 o
  -8  21   7        126.37        124.53        48.09 o
  -7  21   7       2991.59       3173.18        94.24 o
  -6  21   7        842.52        748.25        50.54 o
  -5  21   7       2053.23       1908.75        67.44 o
  -4  21   7       7821.19       8441.12       122.91 o
  -3  21   7       1638.03       1459.51        48.44 o
  -2  21   7        265.85        297.81        29.67 o
  -1  21   7       4338.46       3961.91        74.76 o
   0  21   7       3423.48       3326.25        68.16 o
   1  21   7       1675.97       1515.41        47.20 o
   2  21   7       6535.86       6350.55        97.22 o
   3  21   7        974.23        839.15        57.70 o
   4  21   7       3917.09       3916.85        86.64 o
   5  21   7       4156.23       3899.85        94.33 o
   6  21   7         88.67         92.44        50.19 o
   7  21   7       1735.38       1879.49        78.78 o
   8  21   7        511.18        521.77        57.64 o
   9  21   7       1101.97       1226.87        79.22 o
  10  21   7         51.88        108.76        51.37 o
  11  21   7        825.47        848.89        86.02 o
  12  21   7         37.48         57.04       106.89 o
 -13  22   7        909.26       1193.54        96.18 o
 -12  22   7         21.74         57.75        53.28 o
 -11  22   7        828.19        762.30        70.77 o
 -10  22   7       2027.67       1824.15        88.99 o
  -9  22   7        410.09        334.83        62.04 o
  -8  22   7       1158.27       1222.28        80.05 o
  -7  22   7       1111.22        982.67        64.14 o
  -6  22   7       6524.39       6564.77       120.44 o
  -5  22   7      18217.76      18121.64       301.98 o
  -4  22   7       2846.60       2990.65        79.86 o
  -3  22   7         25.24          0.00        29.74 o
  -2  22   7       6538.52       6308.88       101.29 o
  -1  22   7       2854.34       2998.06        65.22 o
   0  22   7       3504.73       3419.41        66.15 o
   1  22   7         65.78         39.86        24.42 o
   2  22   7        950.96        756.79        38.44 o
   3  22   7        306.68        235.05        37.33 o
   4  22   7        491.57        462.52        45.33 o
   5  22   7       7256.44       7520.28       138.51 o
   6  22   7       5095.15       5378.10       149.93 o
   7  22   7       5165.44       4877.03       114.14 o
   8  22   7        970.41       1038.50        68.17 o
   9  22   7        716.24        745.57        86.06 o
  10  22   7        348.15        488.31        70.34 o
  11  22   7        659.63        639.20        79.86 o
 -12  23   7         69.25         33.00        55.38 o
 -11  23   7          5.43         36.51        54.05 o
 -10  23   7         52.43         54.57        51.33 o
  -9  23   7         52.17         84.41        56.00 o
  -8  23   7       1511.90       1252.02        82.57 o
  -7  23   7        214.02        279.29        52.96 o
  -6  23   7          0.71         51.75        58.34 o
  -5  23   7       4380.08       4709.88       146.58 o
  -4  23   7       8274.00       8194.32       125.24 o
  -3  23   7         24.77          0.00        38.73 o
  -2  23   7        377.41        403.69        46.14 o
  -1  23   7        541.53        627.88        40.51 o
   0  23   7        164.29        178.09        33.61 o
   1  23   7       6759.46       6412.61        91.24 o
   2  23   7        130.51        140.17        33.96 o
   3  23   7        309.77        226.87        36.77 o
   4  23   7        747.91        729.67        51.77 o
   5  23   7       1216.99       1437.57        74.20 o
   6  23   7         65.70         18.18        64.20 o
   7  23   7       1253.25       1235.14        74.83 o
   8  23   7         78.61         40.72        65.94 o
   9  23   7        158.12          7.69        72.14 o
  10  23   7        218.68        302.64        67.91 o
  11  23   7       1097.50       1357.33       156.66 o
 -12  24   7          7.64         28.90        64.62 o
 -11  24   7       1244.82       1350.53        84.67 o
 -10  24   7          0.36          3.86        53.55 o
  -9  24   7        860.47        993.95        82.64 o
  -8  24   7        985.29        994.60        70.87 o
  -7  24   7        845.32        871.02        66.56 o
  -6  24   7       2719.97       2647.61       103.31 o
  -5  24   7       3840.38       4189.23       115.82 o
  -4  24   7        545.56        630.34        56.51 o
  -3  24   7         80.36         32.68        51.60 o
  -2  24   7         96.03         70.16        48.01 o
  -1  24   7       2363.18       2520.65        72.54 o
   0  24   7       2481.31       2218.34        65.04 o
   1  24   7          2.57         31.47        32.71 o
   2  24   7       1228.72       1256.48        69.43 o
   3  24   7       2528.22       2464.12        73.14 o
   4  24   7          3.16          0.00        51.33 o
   5  24   7         14.80         10.92        66.86 o
   6  24   7       2072.99       2157.25        79.49 o
   7  24   7       1462.84       1540.34        82.33 o
   8  24   7         30.34          5.71       112.22 o
   9  24   7         72.31          0.00        64.03 o
  10  24   7         88.77         92.75        47.28 o
 -11  25   7        103.58         81.88        55.00 o
 -10  25   7        703.27        796.99        83.30 o
  -9  25   7         10.94          0.00        65.45 o
  -8  25   7          3.33         12.84        56.18 o
  -7  25   7        525.97        469.07        84.31 o
  -6  25   7       2119.95       2511.52        97.10 o
  -5  25   7        813.59        768.69        61.71 o
  -4  25   7       2177.36       2445.05        91.04 o
  -3  25   7         86.20         63.56        47.45 o
  -2  25   7       1331.79       1202.99        65.89 o
  -1  25   7       3060.77       3003.20        82.12 o
   0  25   7        260.73        314.24        38.07 o
   1  25   7       1691.35       1819.27        80.98 o
   2  25   7       1118.69       1159.06        80.64 o
   3  25   7        107.37         67.01        51.18 o
   4  25   7       1622.72       1451.40        83.03 o
   5  25   7        226.65        198.66        72.89 o
   6  25   7       1375.39       1350.72        81.66 o
   7  25   7       1632.94       1421.18       106.88 o
   8  25   7        207.02          9.35       137.51 o
   9  25   7        746.04        742.71        83.06 o
 -11  26   7          0.82         20.64       108.60 o
 -10  26   7         49.62         98.73        80.28 o
  -9  26   7         18.93         14.93        74.93 o
  -8  26   7        829.20        776.05       119.40 o
  -7  26   7         16.79         24.36        58.39 o
  -6  26   7       1237.86       1342.04        72.94 o
  -5  26   7          6.03          4.06        42.27 o
  -4  26   7       1058.71       1064.57        65.03 o
  -3  26   7        849.43        859.81        67.35 o
  -2  26   7        842.68        929.22        60.38 o
  -1  26   7        336.03        367.95        39.17 o
   0  26   7          1.41         58.20        48.93 o
   1  26   7        146.75        151.49        99.49 o
   2  26   7       1910.00       2031.56       123.54 o
   3  26   7        830.36        954.47        79.77 o
   4  26   7        623.64        665.92        72.55 o
   5  26   7       2580.63       2309.66       114.52 o
   6  26   7          0.89          0.00        60.50 o
   7  26   7        107.82        146.79        63.91 o
   8  26   7         83.83        111.54        83.48 o
   9  26   7         78.51         74.80        76.56 o
 -10  27   7       3358.19       3428.77       140.34 o
  -9  27   7        951.79        874.01        97.31 o
  -8  27   7        208.34        131.57       102.06 o
  -7  27   7       1106.52       1040.63        88.02 o
  -6  27   7         33.15         29.70        49.41 o
  -5  27   7        301.71        169.72        40.81 o
  -4  27   7        653.61        621.04        53.43 o
  -3  27   7          3.24         54.56        46.14 o
  -2  27   7       3619.12       3863.19        89.34 o
  -1  27   7       3863.78       3871.02        96.84 o
   0  27   7        246.82        277.26        57.77 o
   1  27   7       2553.79       2194.60       166.35 o
   2  27   7        919.71        927.14       109.09 o
   3  27   7        352.50        258.51        89.48 o
   4  27   7        533.88        583.96        85.25 o
   5  27   7       1047.48       1030.77        81.46 o
   6  27   7        686.12        717.33        86.22 o
   7  27   7       1827.15       1752.24        93.32 o
   8  27   7        550.17        486.03        72.41 o
  -9  28   7          0.58        127.61       102.22 o
  -8  28   7        729.24        807.58        86.33 o
  -7  28   7        266.61        212.96        90.49 o
  -6  28   7        229.94        224.28        67.67 o
  -5  28   7          6.98         58.48        39.53 o
  -4  28   7        749.27        651.77        51.26 o
  -3  28   7       3093.08       2958.19        79.49 o
  -2  28   7        686.16        668.12        52.89 o
  -1  28   7        106.02        191.97        62.44 o
   0  28   7       1296.14       1167.89       103.48 o
   1  28   7       1151.06       1107.30       102.98 o
   2  28   7       2024.91       2188.80       146.23 o
   3  28   7        314.32        521.74       183.66 o
   4  28   7          0.07         65.31       131.64 o
   5  28   7        753.29        928.63        98.57 o
   6  28   7          1.06         13.48        61.22 o
   7  28   7        363.01        299.81        68.05 o
  -8  29   7          1.66         51.19        75.91 o
  -7  29   7        261.79        189.54        64.44 o
  -6  29   7        800.39        784.68        82.30 o
  -5  29   7        175.55        214.23        49.69 o
  -4  29   7        961.35        953.24        61.25 o
  -3  29   7         10.21         18.03        39.99 o
  -2  29   7         50.18         85.92        48.85 o
  -1  29   7       1839.95       1948.27       128.64 o
   0  29   7        774.97        678.72       105.32 o
   1  29   7       2010.15       2488.65       140.87 o
   2  29   7        224.17        340.54       135.07 o
   3  29   7       1300.19       1228.14       159.18 o
   4  29   7         12.28        103.33        95.01 o
   5  29   7        468.56        415.49        76.86 o
   6  29   7        662.74        664.26        73.63 o
  -7  30   7        329.16        356.28        72.70 o
  -6  30   7         74.95         88.20        66.67 o
  -5  30   7       1916.09       1902.35       112.34 o
  -4  30   7         14.79         97.87        68.73 o
  -3  30   7        314.44        196.27        63.90 o
  -2  30   7          2.88         21.22        53.54 o
  -1  30   7         11.40        101.50        77.41 o
   0  30   7       1428.25       1631.14       114.05 o
   1  30   7       2797.85       3349.53       154.59 o
   2  30   7        196.80        173.60        88.96 o
   3  30   7       1455.88       1090.73       152.60 o
   4  30   7       2261.24       2342.61       133.01 o
   5  30   7         51.47         47.69        71.33 o
  -5  31   7         80.14         97.54        67.44 o
  -4  31   7         43.38        129.54        87.14 o
  -3  31   7         26.55          0.00        62.44 o
  -2  31   7         52.51         92.73        60.95 o
  -1  31   7       1685.76       1930.51       106.89 o
   0  31   7        225.05        212.48        76.65 o
   1  31   7         81.12        115.02        64.44 o
   2  31   7          0.51          0.00       132.17 o
   3  31   7        242.27        262.29        89.01 o
  -3  32   7        175.41         96.47       121.37 o
  -2  32   7        289.09        273.57        74.38 o
  -1  32   7        679.47        793.48        85.67 o
   0  32   7          0.09         23.56        66.14 o
   1  32   7         23.09          4.75        67.75 o
 -17   0   8        860.88        872.45       149.06 o
 -16   0   8        282.45         13.89       118.27 o
 -15   0   8        324.42        146.42       175.28 o
 -14   0   8       2312.00       2530.93       128.75 o
 -13   0   8        162.44         27.69        62.02 o
 -12   0   8       1765.02       1684.75        84.54 o
 -11   0   8       7399.91       7922.47       164.02 o
 -10   0   8      29460.23      30677.49       379.56 o
  -9   0   8      15181.76      15594.03       209.42 o
  -8   0   8          3.73          8.89        21.05 o
  -7   0   8       4920.90       4400.30        78.95 o
  -6   0   8       6903.36       6251.28        97.01 o
  -5   0   8       5914.11       8165.20       113.53 o
  -4   0   8       1252.72        819.96        28.21 o
  -3   0   8       7023.21       8878.69       116.00 o
  -2   0   8       4934.75       4362.93        72.15 o
  -1   0   8       6251.54       5094.76        73.65 o
   0   0   8      18294.96      17748.01       209.88 o
   1   0   8     123494.76     133478.69      1454.13 o
   2   0   8        178.37        434.16        24.47 o
   3   0   8      84386.89      93950.31      1039.89 o
   4   0   8      51870.72      52803.43       591.51 o
   5   0   8      10893.21      10109.88       150.76 o
   6   0   8         21.71         42.10        18.26 o
   7   0   8       6015.45       5059.62        83.35 o
   8   0   8         50.23        144.22        26.97 o
   9   0   8      32450.37      33689.34       604.24 o
  10   0   8        252.01        182.89        95.61 o
  11   0   8       4353.10       4684.75       177.43 o
  12   0   8         25.35          0.00        89.03 o
  13   0   8        484.39        353.65       177.57 o
  14   0   8       2260.03       2758.79       167.92 o
  15   0   8         28.70          0.00       220.83 o
 -17   1   8         56.92         76.80       108.89 o
 -16   1   8          3.40          0.00       106.52 o
 -15   1   8        103.35          5.30        89.20 o
 -14   1   8       1997.33       2046.14        87.61 o
 -13   1   8         85.62          0.00        37.58 o
 -12   1   8       2607.92       2534.28        69.34 o
 -11   1   8         42.32         48.45        38.08 o
 -10   1   8       1117.27       1418.19        46.97 o
  -9   1   8       9988.49       8722.94        96.44 o
  -8   1   8       5731.68       5210.70        69.87 o
  -7   1   8        138.82        277.77        21.10 o
  -6   1   8      12157.99      12298.96       114.81 o
  -5   1   8       2347.80       1914.57        31.20 o
  -4   1   8      10260.14       8446.98        80.63 o
  -3   1   8         25.83        285.05        14.38 o
  -2   1   8       2240.63       2163.33        28.96 o
  -1   1   8          5.56         48.05         9.66 o
   0   1   8       2550.87       2627.75        33.24 o
   1   1   8       1275.86       1545.32        25.21 o
   2   1   8       6525.86       6814.13        81.85 o
   3   1   8      55583.89      59673.47       481.49 o
   4   1   8       7614.31       8120.29        78.67 o
   5   1   8       2455.72       2418.91        35.29 o
   6   1   8      27498.05      26400.32       221.25 o
   7   1   8       1852.82       1862.97        32.93 o
   8   1   8         21.49         21.39        17.78 o
   9   1   8        700.73        764.77        61.25 o
  10   1   8         13.40          0.00        51.89 o
  11   1   8        664.09        388.46        70.86 o
  12   1   8        162.82         48.87        64.18 o
  13   1   8        586.70        487.34       136.68 o
  14   1   8          3.34          8.22        71.07 o
  15   1   8        186.01        275.21        83.49 o
 -17   2   8         77.15         34.85       107.07 o
 -16   2   8          5.43          0.00        74.05 o
 -15   2   8        248.92        169.80        66.08 o
 -14   2   8       1150.31       1224.56        95.26 o
 -13   2   8       1521.15       1395.05        64.80 o
 -12   2   8       4097.45       3975.26        84.26 o
 -11   2   8      10056.20       9946.79       119.78 o
 -10   2   8        589.72        586.63        30.86 o
  -9   2   8        492.78        333.01        26.33 o
  -8   2   8       6894.29       6512.84        81.17 o
  -7   2   8         65.25        158.28        20.30 o
  -6   2   8      16756.48      15962.91       143.04 o
  -5   2   8       1547.43       2343.01        36.99 o
  -4   2   8       2477.84       2186.45        33.08 o
  -3   2   8       9589.90       8187.66        78.14 o
  -2   2   8       2303.01       2304.14        33.01 o
  -1   2   8       1626.77       2153.06        28.39 o
   0   2   8       2902.70       2602.22        32.43 o
   1   2   8      21197.52      20220.03       167.41 o
   2   2   8       4860.97       4957.60        52.55 o
   3   2   8       1328.70       2127.88        39.95 o
   4   2   8         65.71         93.65        13.41 o
   5   2   8         42.27        170.19        19.03 o
   6   2   8        531.09        457.03        19.46 o
   7   2   8        450.47        388.45        24.47 o
   8   2   8       1644.51       1802.00        45.80 o
   9   2   8       1652.26       1580.86        74.84 o
  10   2   8       1167.06       1155.15        67.51 o
  11   2   8       3321.75       2930.07        96.93 o
  12   2   8       1894.95       1981.38        99.53 o
  13   2   8        824.28        697.11        74.44 o
  14   2   8       2173.86       2413.38       112.18 o
  15   2   8        824.93        963.36        94.61 o
 -17   3   8          0.84          0.00        96.01 o
 -16   3   8       1540.85       1873.87       134.49 o
 -15   3   8       1074.00       1076.31        69.92 o
 -14   3   8       1492.20       1406.65        71.83 o
 -13   3   8       1061.22        857.50        54.71 o
 -12   3   8          7.13         44.37        26.20 o
 -11   3   8       1090.00       1231.96        42.17 o
 -10   3   8          5.90         14.67        21.98 o
  -9   3   8       1136.08       1165.24        43.55 o
  -8   3   8      21793.03      23077.29       216.80 o
  -7   3   8      27076.62      28678.62       244.91 o
  -6   3   8       5858.20       7127.14        76.42 o
  -5   3   8      15079.09      15671.08       138.82 o
  -4   3   8      18775.88      18846.98       161.26 o
  -3   3   8      11016.41      11448.23       102.25 o
  -2   3   8      31375.71      35771.26       306.14 o
  -1   3   8         43.04         36.17         8.17 o
   0   3   8         28.59        125.30        10.26 o
   1   3   8        581.81        689.24        18.43 o
   2   3   8       5147.39       4141.01        51.33 o
   3   3   8      24638.72      27164.30       222.99 o
   4   3   8       2635.74       3323.04        44.05 o
   5   3   8        764.18        648.56        21.70 o
   6   3   8       1700.52       1872.76        32.48 o
   7   3   8       2945.74       3024.90        56.58 o
   8   3   8        542.04        567.41        35.46 o
   9   3   8       4935.83       4669.56        87.79 o
  10   3   8       1148.21       1023.55        64.21 o
  11   3   8        527.21        396.73        61.44 o
  12   3   8       2090.84       1908.33        86.11 o
  13   3   8         16.07         26.47        46.30 o
  14   3   8         10.22          0.00        53.77 o
  15   3   8         54.91        164.48        72.66 o
 -17   4   8          9.45          0.00        97.52 o
 -16   4   8        787.43       1032.11       160.47 o
 -15   4   8        469.40        478.30        64.36 o
 -14   4   8         92.57         98.03        43.75 o
 -13   4   8       2621.77       2685.18        74.94 o
 -12   4   8         41.30          2.24        27.32 o
 -11   4   8       2249.44       2413.49        53.63 o
 -10   4   8       2180.82       2055.55        46.76 o
  -9   4   8       2527.50       2189.84        54.59 o
  -8   4   8        399.79        491.05        26.12 o
  -7   4   8       2668.77       3302.60        49.89 o
  -6   4   8       7999.33       8134.45        91.23 o
  -5   4   8       4182.38       4838.75        66.66 o
  -4   4   8       4298.27       4860.52        56.96 o
  -3   4   8       8144.62       7176.35        70.96 o
  -2   4   8       2304.16       1862.47        31.12 o
  -1   4   8         25.78         60.28        11.05 o
   0   4   8        253.84        435.49        14.47 o
   1   4   8      36220.34      38816.65       309.72 o
   2   4   8         96.91        112.73        11.41 o
   3   4   8        510.20        404.53        17.24 o
   4   4   8       1910.50       1821.51        32.21 o
   5   4   8        157.10        202.83        18.37 o
   6   4   8         60.70        153.06        32.60 o
   7   4   8        239.07        230.30        24.99 o
   8   4   8       2171.12       2090.83        57.57 o
   9   4   8       1211.12       1356.39        46.30 o
  10   4   8        911.08        841.22        55.88 o
  11   4   8        509.47        436.52        50.59 o
  12   4   8       1729.67       1807.49        83.86 o
  13   4   8       1880.36       1759.28        86.85 o
  14   4   8       1144.99       1285.41        90.37 o
  15   4   8       1086.17        899.55       115.49 o
 -17   5   8        426.88        422.05       165.23 o
 -16   5   8       7231.47       8063.22       203.04 o
 -15   5   8       9177.54       9877.67       180.53 o
 -14   5   8         99.73         76.84        43.80 o
 -13   5   8        800.60        785.12        56.86 o
 -12   5   8       2497.25       2319.04        68.24 o
 -11   5   8         63.39         42.22        28.77 o
 -10   5   8          6.90         15.09        23.95 o
  -9   5   8       1525.27       1606.61        47.05 o
  -8   5   8        991.15        996.59        34.66 o
  -7   5   8       8624.19       7796.63        94.06 o
  -6   5   8        875.52        577.90        26.52 o
  -5   5   8      58894.05      57004.42       466.23 o
  -4   5   8       3634.76       3314.64        42.80 o
  -3   5   8         42.90         68.87         9.90 o
  -2   5   8        682.90        817.42        22.65 o
  -1   5   8        843.71        627.22        19.94 o
   0   5   8      15002.84      14359.85       123.67 o
   1   5   8       7808.25       7541.22        72.40 o
   2   5   8       4819.63       5266.02        64.60 o
   3   5   8      12649.25      13027.88       115.66 o
   4   5   8      66372.62      68611.91       544.09 o
   5   5   8      20657.99      19252.04       198.22 o
   6   5   8          4.95         54.77        25.59 o
   7   5   8      12482.32      12260.71       155.19 o
   8   5   8       1112.69       1028.44        48.07 o
   9   5   8        854.55        683.46        38.74 o
  10   5   8       1207.50       1176.18        64.04 o
  11   5   8       1101.71       1140.38        66.04 o
  12   5   8       3677.29       3609.47       106.54 o
  13   5   8       4310.09       4254.04       120.68 o
  14   5   8        535.21        415.65        76.22 o
  15   5   8        165.18        123.12        91.43 o
 -17   6   8        138.28          0.00       149.57 o
 -16   6   8        133.52        213.19        62.14 o
 -15   6   8        355.47        391.75        58.81 o
 -14   6   8        222.13        174.13        46.35 o
 -13   6   8        565.16        517.26        46.21 o
 -12   6   8       2650.35       2449.06        63.39 o
 -11   6   8       4061.42       3747.94        71.47 o
 -10   6   8       4744.17       4800.42        78.61 o
  -9   6   8        182.67        205.30        24.49 o
  -8   6   8       1729.91       1787.74        39.57 o
  -7   6   8       9129.92       8342.17        99.48 o
  -6   6   8       5953.90       5572.53        76.01 o
  -5   6   8       1880.09       2247.56        39.86 o
  -4   6   8      12563.69      13556.98       134.57 o
  -3   6   8      66181.91      73260.80       592.34 o
  -2   6   8       2608.10       2527.81        39.54 o
  -1   6   8       6012.27       5912.35        66.47 o
   0   6   8       2841.66       3216.27        38.71 o
   1   6   8      13265.25      13093.57       122.62 o
   2   6   8      12537.80      12003.06       108.83 o
   3   6   8         19.80        291.08        14.93 o
   4   6   8        953.82       1344.55        31.91 o
   5   6   8        189.93        273.60        25.99 o
   6   6   8        446.64        647.09        32.24 o
   7   6   8        924.18        985.93        48.62 o
   8   6   8       1423.17       1248.82        46.99 o
   9   6   8       1459.86       1441.75        55.58 o
  10   6   8         40.36          0.00        44.10 o
  11   6   8       7270.29       6797.54       138.99 o
  12   6   8      16554.45      16047.83       252.55 o
  13   6   8       2226.43       2509.26       103.15 o
  14   6   8          1.90         51.92        65.27 o
  15   6   8       1465.46       1668.07       127.30 o
 -17   7   8        327.54        111.77        97.62 o
 -16   7   8        185.08        183.03        61.32 o
 -15   7   8         79.58         76.32        44.04 o
 -14   7   8        324.50        275.41        52.74 o
 -13   7   8       3139.35       3113.30       117.94 o
 -12   7   8       3425.63       3461.71        73.62 o
 -11   7   8        411.49        298.63        31.84 o
 -10   7   8         37.43         72.61        24.56 o
  -9   7   8        427.24        351.94        28.28 o
  -8   7   8       1440.61       1167.03        35.85 o
  -7   7   8       8385.28       8646.17        96.75 o
  -6   7   8       2730.46       2292.87        41.40 o
  -5   7   8      11561.23      11332.17       112.91 o
  -4   7   8      26327.24      25725.24       249.99 o
  -3   7   8       4422.89       5258.05        63.97 o
  -2   7   8      10899.03      10306.30       104.54 o
  -1   7   8        222.95        207.25        15.84 o
   0   7   8       8354.72       8638.07        87.14 o
   1   7   8       8698.47       8264.12        79.41 o
   2   7   8       1416.76       1077.99        30.87 o
   3   7   8      10453.42       9278.13        97.06 o
   4   7   8      11246.86      10363.10       106.28 o
   5   7   8       1068.12       1216.61        39.39 o
   6   7   8      19184.75      20151.47       211.90 o
   7   7   8       1160.74       1257.43        49.31 o
   8   7   8        476.19        563.76        41.42 o
   9   7   8        352.14        285.09        34.48 o
  10   7   8       3237.26       3209.29        86.50 o
  11   7   8       4956.93       5054.52       126.19 o
  12   7   8       5678.40       5681.78       138.70 o
  13   7   8        719.51        747.70        92.20 o
  14   7   8        120.55         99.76        80.54 o
  15   7   8          5.20          0.00       102.12 o
 -17   8   8        136.20         81.64        70.25 o
 -16   8   8         71.62         68.55        57.00 o
 -15   8   8       2712.30       2920.58        99.04 o
 -14   8   8       6479.26       6291.33       138.96 o
 -13   8   8        303.18        354.22        78.76 o
 -12   8   8       4151.24       4392.12        91.10 o
 -11   8   8       7710.46       7515.17       118.16 o
 -10   8   8        415.93        402.65        31.72 o
  -9   8   8        232.49        291.01        26.86 o
  -8   8   8        144.38        255.62        26.38 o
  -7   8   8         46.43        156.10        17.69 o
  -6   8   8       1703.24       1872.14        37.52 o
  -5   8   8       4446.02       3773.39        50.10 o
  -4   8   8       3699.90       3322.13        46.72 o
  -3   8   8      28500.63      31007.89       285.25 o
  -2   8   8      16490.28      13800.99       146.18 o
  -1   8   8       2862.70       2097.98        36.28 o
   0   8   8       3987.96       3590.65        48.48 o
   1   8   8       7366.21       8460.31        89.23 o
   2   8   8        591.11        825.23        30.93 o
   3   8   8          7.54         16.70        16.33 o
   4   8   8        124.02        215.03        11.81 o
   5   8   8         58.30        145.30        21.80 o
   6   8   8        118.05        171.78        23.75 o
   7   8   8       2569.14       2489.80        54.80 o
   8   8   8       5790.09       5761.15        91.44 o
   9   8   8       4675.11       4647.42        90.01 o
  10   8   8          1.62          9.12        38.83 o
  11   8   8       2306.06       2378.49       113.54 o
  12   8   8        511.35        552.63        92.82 o
  13   8   8       2148.99       2273.81       113.22 o
  14   8   8       1609.07       1571.04       126.06 o
  15   8   8         12.68          0.00        75.84 o
 -17   9   8        346.94        393.93        67.34 o
 -16   9   8          1.15          0.00        46.67 o
 -15   9   8       2575.12       2738.05       103.36 o
 -14   9   8       9038.28       9106.07       200.08 o
 -13   9   8       6003.66       6231.26       143.27 o
 -12   9   8       1101.92       1013.14        62.69 o
 -11   9   8       1481.81       1668.04        64.31 o
 -10   9   8        522.71        520.16        51.88 o
  -9   9   8        484.31        400.33        29.14 o
  -8   9   8          2.03         33.80        21.84 o
  -7   9   8       3429.06       2611.09        51.91 o
  -6   9   8        422.06        187.22        16.09 o
  -5   9   8       5645.91       5095.60        61.91 o
  -4   9   8       4676.16       4173.84        52.85 o
  -3   9   8      13677.52      13320.35       139.59 o
  -2   9   8          4.12         64.99        11.46 o
  -1   9   8        262.66        151.56        14.02 o
   0   9   8      10214.66      11980.28       126.49 o
   1   9   8        996.14       1170.85        29.48 o
   2   9   8      22090.32      21774.47       200.85 o
   3   9   8       1865.27       1613.51        33.20 o
   4   9   8         47.57         37.84        18.38 o
   5   9   8       3233.98       3203.10        57.76 o
   6   9   8       4918.41       4942.17        76.80 o
   7   9   8         20.31          4.61        21.44 o
   8   9   8        360.92        348.40        36.08 o
   9   9   8        254.22        427.24        39.30 o
  10   9   8       2380.80       2172.91        81.21 o
  11   9   8         22.25          0.00        92.28 o
  12   9   8        135.10         59.26        69.52 o
  13   9   8         45.96         15.62        72.11 o
  14   9   8       1290.20       1491.11       113.85 o
  15   9   8        304.67        247.26        77.31 o
 -16  10   8        150.32         28.50        52.64 o
 -15  10   8       1206.62       1297.40        85.42 o
 -14  10   8       5129.47       5532.17       166.78 o
 -13  10   8       2388.03       2645.15        83.50 o
 -12  10   8        616.42        649.90        66.83 o
 -11  10   8       3503.95       3495.65        80.57 o
 -10  10   8        257.43        202.01        44.27 o
  -9  10   8        747.52        857.00        39.97 o
  -8  10   8        934.76       1031.82        39.53 o
  -7  10   8       6518.45       6475.63        87.86 o
  -6  10   8       3041.57       3144.55        54.78 o
  -5  10   8       6346.70       6092.42        70.87 o
  -4  10   8        245.70        142.25        22.36 o
  -3  10   8       7706.63       7847.85        86.73 o
  -2  10   8       4309.43       4058.29        51.64 o
  -1  10   8        841.49        997.67        26.83 o
   0  10   8      15291.26      14596.48       157.14 o
   1  10   8        231.46        124.49        16.69 o
   2  10   8       2886.66       3324.44        50.27 o
   3  10   8        369.53        378.30        20.73 o
   4  10   8        405.52        407.97        20.00 o
   5  10   8         34.78         15.38        20.59 o
   6  10   8       1169.54       1132.25        41.02 o
   7  10   8        257.16        127.87        27.49 o
   8  10   8       4438.61       4642.00        90.02 o
   9  10   8      15942.09      15440.03       182.80 o
  10  10   8       2479.56       2666.73        71.98 o
  11  10   8       1012.43        961.90        70.23 o
  12  10   8        536.21        413.08        81.78 o
  13  10   8        101.54         47.79       105.04 o
  14  10   8        297.35        349.48        92.51 o
 -16  11   8         46.76         75.50        55.70 o
 -15  11   8        154.20         55.81        60.13 o
 -14  11   8       2101.21       2747.56        93.25 o
 -13  11   8       3037.00       3311.38       105.47 o
 -12  11   8       5817.97       5678.83       128.79 o
 -11  11   8         66.07         39.90        39.46 o
 -10  11   8         68.79          7.28        38.07 o
  -9  11   8       7707.42       7205.95       111.82 o
  -8  11   8        863.31        858.29        44.00 o
  -7  11   8        333.75        412.04        28.57 o
  -6  11   8        249.61        190.27        22.44 o
  -5  11   8         55.38         75.42        12.75 o
  -4  11   8      27883.29      30116.36       270.52 o
  -3  11   8       6388.37       5847.42        68.78 o
  -2  11   8       9232.06       7798.71        84.13 o
  -1  11   8        309.55        243.03        16.82 o
   0  11   8       2629.29       2206.77        41.06 o
   1  11   8       1410.94       1745.39        35.89 o
   2  11   8         98.72        147.54        19.62 o
   3  11   8       3390.74       3499.25        48.51 o
   4  11   8        293.50        482.53        24.30 o
   5  11   8       2434.19       2305.07        52.65 o
   6  11   8       5061.92       4799.02        79.31 o
   7  11   8       3835.15       3755.01        74.48 o
   8  11   8      14420.29      14699.14       175.21 o
   9  11   8       1309.39       1431.47        57.95 o
  10  11   8        382.92        339.73        41.09 o
  11  11   8        870.02        694.15        56.27 o
  12  11   8        202.84        111.20        90.44 o
  13  11   8          6.93         56.10        78.43 o
  14  11   8       1505.61       1401.98       107.90 o
 -16  12   8          8.54          0.00       102.33 o
 -15  12   8        391.20        241.89        73.11 o
 -14  12   8       2118.90       2641.58        91.57 o
 -13  12   8       6946.04       6848.99       145.16 o
 -12  12   8         28.62        155.33        54.84 o
 -11  12   8        256.24        306.21        35.27 o
 -10  12   8       2539.56       2379.21        61.69 o
  -9  12   8       3110.51       3122.29        63.62 o
  -8  12   8        557.47        606.80        37.42 o
  -7  12   8       3700.82       3661.19        66.53 o
  -6  12   8       3446.14       3144.30        58.05 o
  -5  12   8      15521.62      16053.61       171.37 o
  -4  12   8       1934.09       1548.84        33.89 o
  -3  12   8      11417.95      10655.13       113.37 o
  -2  12   8      16137.53      15472.26       159.81 o
  -1  12   8         65.10        128.75        15.59 o
   0  12   8       1129.96       1425.57        30.79 o
   1  12   8        965.40       1275.13        30.22 o
   2  12   8       1591.78       1692.88        34.11 o
   3  12   8       1920.97       1592.62        33.01 o
   4  12   8        592.10        390.04        31.22 o
   5  12   8          2.49         20.01        37.39 o
   6  12   8      11059.71      11526.68       164.64 o
   7  12   8       1824.36       1989.25        60.56 o
   8  12   8        406.96        522.72        39.17 o
   9  12   8       2726.96       2611.89        69.01 o
  10  12   8      12137.28      11619.77       173.32 o
  11  12   8        648.12        488.88        55.29 o
  12  12   8        306.63        213.20        66.01 o
  13  12   8        503.47        481.72        90.27 o
  14  12   8        274.35        235.06        87.52 o
 -16  13   8       1036.20       1205.11       116.05 o
 -15  13   8        163.98        177.00        59.33 o
 -14  13   8       2233.31       2351.51       106.90 o
 -13  13   8       3382.01       3541.21       111.90 o
 -12  13   8       3629.79       4114.41        99.66 o
 -11  13   8       3500.91       3398.21        88.25 o
 -10  13   8       1497.18       1386.70        54.16 o
  -9  13   8        307.43        332.05        39.93 o
  -8  13   8          5.20          0.00        30.70 o
  -7  13   8       4333.15       3840.88        73.33 o
  -6  13   8        949.06        940.56        43.67 o
  -5  13   8       9781.59      10314.48       131.55 o
  -4  13   8       1140.58       1307.47        31.57 o
  -3  13   8       2653.55       2181.60        37.95 o
  -2  13   8        739.17        569.45        23.70 o
  -1  13   8      10752.58       9471.49        94.46 o
   0  13   8       9971.21      10011.00        98.91 o
   1  13   8        884.50        868.85        26.54 o
   2  13   8         84.57         81.28        15.96 o
[truncated: 587,883 more chars]
